# Supplementary material for: RNA-seq analysis reveals the critical role of the novel lncRNA BIANCR in intramuscular adipogenesis through the ERK1/2 signaling pathway
Source: J Anim Sci Biotechnol. 2023 Feb 3;14:21. doi: 10.1186/s40104-022-00820-1 (PMC9896758; doi:10.1186/s40104-022-00820-1)
Supplement: Supplementary file 1 — Additional file 1. Reads information of RNA-seq. [file 40104_2022_820_MOESM1_ESM.xlsx]

## Sheet: Sheet1
Sample	Raw reads(F)	Raw reads(R)	Valid reads(F)	Valid reads(R)	Valid reads ratio (%)	Average GC content (%)	Mapped reads ratio (%)	PE Mapped reads	Reads map to sense strand	Reads map to antisense strand	Non-splice reads	Splice reads
0 d_1	45463924	45463924	43931087	43931087	96.628	50	97.014	76595772(87.18%)	41698686(47.46%)	41324917(47.03%)	61949888(70.51%)	21073715(23.98%)
0 d_2	44935304	44935304	43531149	43531149	96.875	49	97.057	76142896(87.46%)	41375201(47.52%)	41059985(47.16%)	63621647(73.08%)	18813539(21.61%)
0 d_3	46341105	46341105	44757797	44757797	96.583	51.5	96.845	77310616(86.37%)	42231612(47.18%)	41816732(46.71%)	60865751(67.99%)	23182593(25.90%)
3 d_1	44684510	44684510	43013479	43013479	96.26	49	96.776	75990112(88.33%)	40553805(47.14%)	40151932(46.67%)	66156530(76.90%)	14549207(16.91%)
3 d_2	44506267	44506267	42445683	42445683	95.37	51	96.432	74295156(87.52%)	39755363(46.83%)	39212616(46.19%)	61250084(72.15%)	17717895(20.87%)
3 d_3	46616150	46616150	45073885	45073885	96.692	51	96.611	79145256(87.80%)	42290432(46.91%)	41775369(46.34%)	65746865(72.93%)	18318936(20.32%)
6 d_1	38772284	38772284	37516174	37516174	96.76	51	96.637	66485258(88.61%)	35367672(47.14%)	35047449(46.71%)	52264486(69.66%)	18150635(24.19%)
6 d_2	34184382	34184382	33112035	33112035	96.863	51	96.29	57748328(87.20%)	31073699(46.92%)	30752838(46.44%)	44658261(67.44%)	17168276(25.92%)
6 d_3	45001936	45001936	43529782	43529782	96.729	51	96.987	77544634(89.07%)	41120779(47.23%)	40724267(46.78%)	59289719(68.10%)	22555327(25.91%)
9 d_1	44643035	44643035	43246047	43246047	96.871	50.5	96.998	77323264(89.40%)	40944942(47.34%)	40660512(47.01%)	59405191(68.68%)	22200263(25.67%)
9 d_2	43694973	43694973	42237692	42237692	96.665	51	97.007	75166160(88.98%)	39973869(47.32%)	39607950(46.89%)	58395850(69.13%)	21185969(25.08%)
9 d_3	48068696	48068696	46176217	46176217	96.063	50.5	97.028	81733966(88.50%)	43703314(47.32%)	43326943(46.91%)	62637906(67.82%)	24392351(26.41%)
