# Supplementary material for: RNA-seq analysis reveals the critical role of the novel lncRNA BIANCR in intramuscular adipogenesis through the ERK1/2 signaling pathway
Source: J Anim Sci Biotechnol. 2023 Feb 3;14:21. doi: 10.1186/s40104-022-00820-1 (PMC9896758; doi:10.1186/s40104-022-00820-1)
Supplement: Supplementary file 2 — Additional file 2. Primers used in PCR and qRT-PCR. [file 40104_2022_820_MOESM2_ESM.xlsx]

## Sheet: Sheet1
Gene/lncRNA name	F/R primer	sequences
PPARG	F	TGAAGAGCCTTCCAACTCCC
	R	GTCCTCCGGAAGAAACCCTTG
CEBPA	F	ATCTGCGAACACGAGACG
	R	CCAGGAACTCGTCGTTGAA
CEBPB	F	TTCCTCTCCGACCTCTTCTC
	R	CCAGACTCACGTAGCCGTACT
SREBF1	F	CAATGTGTGAGAAGGCCAGT
	R	ACAAGGAGCAGGTCACACAG
FABP4	F	TGAGATTTCCTTCAAATTGGG
	R	CTTGTACCAGAGCACCTTCATC
LPL	F	GATGATGCGGATTTTGTAGACG
	R	GTTGGAAAGTGCCTCCGTTAG
CDK1	F	AGTGGAAACCAGGAAGCTTAG
	R	ATTCGTTTGGCAGGATCATAGA
CDK2	F	GGGTCCCTGTTCGTACTTATAC
	R	CCACTGCTGTGGAGTAGTATTT
CCND2	F	GGGCAAGTTGAAATGGAA
	R	TCATCGACGGCGGGTAC
p21	F	GACCAGCATGACAGATTTCTACCA
	R	TGAAGGCCCAAGGCAAAAG
p27	F	AGATGTCAAACGTGCGAGTG
	R	GCCAAAGAGGTTTCTGCAAG
PCNA	F	CCTTGGTGCAGCTAACCCTT
	R	TTGGACATGCTGGTGAGGTT
BCL2	F	CTGACGCCCTTCACCGCGAGGGGAC
	R	GAGACAGCCAGGAGAAATCAAACAGG
BCL2L1	F	GCGGTGAAGCAAGCCCTGAG
	R	GCATTGTTCCCGTAGAGTTCCA
BAD	F	TCTCAGCAAGCACTGGCTAACAGC
	R	GGAGACGTGAAACTCGTCGCTCA
CASP3	F	GTGGTGCTGAGGATGACA
	R	CACAAAGAGCCTGGATGAA
CASP6	F	ATCGGGAAACTGTGAATGG
	R	ATTGAGGCAAAGCAGGGA
ACTB	F	ATCGGCAATGAGCGGTTC
	R	CGTGTTGGCGTAGAGGTC
BIANCR	F	ACGGGGAAACTGTTGAAGGG
	R	GTCCACGTAGTGATGGTCCC
BIANCR(Amplification)	F	ACTCAATTAGTGTCTTTATTCG
	R	GGGCGCCTATTACCTGAAGTTG
