# Supplementary material for: RNA-seq analysis reveals the critical role of the novel lncRNA BIANCR in intramuscular adipogenesis through the ERK1/2 signaling pathway
Source: J Anim Sci Biotechnol. 2023 Feb 3;14:21. doi: 10.1186/s40104-022-00820-1 (PMC9896758; doi:10.1186/s40104-022-00820-1)
Supplement: Supplementary file 3 — Additional file 3. Antibody information. [file 40104_2022_820_MOESM3_ESM.xlsx]

## Sheet: Sheet1
Antibody name	Dilution ratio	Type	Product number
PPARG	2000	Rb	boster_A00449-2
FABP4	2000	Rb	abcam_ab92501
P21	1500	Rb	Immunoway_YT3497
P27	1500	Rb	Immunoway_YT3499
PCNA	2000	Rb	abcam_ab92552
CDK1	1000	Rb	abcam_ab133327
ACTB	1500	MS	abcam_ab8226
BAD	1000	Rb	abcam_ab90435
BCL2L1	1500	Rb	BBI_D220306
CASP3	1500	Rb	proteinyech_19677-1-AP
ERK1/2	1500	Rb	CST_9102S
p-ERK1/2	1500	Rb	CST_9101S
AKT	1000	Rb	CST_9272S
p-AKT	1000	Rb	CST_9271S
beta-CTNNB1	1500	MS	santa cruz_sc-7963
p-beta-CTNNB1	1500	Rb	CST_2009S
SMAD5	2000	Rb	abcam_ab40771
p-SMAD1/3/5	2000	Rb	abcam_ab51451
