# Supplementary material for: RNA-seq analysis reveals the critical role of the novel lncRNA BIANCR in intramuscular adipogenesis through the ERK1/2 signaling pathway
Source: J Anim Sci Biotechnol. 2023 Feb 3;14:21. doi: 10.1186/s40104-022-00820-1 (PMC9896758; doi:10.1186/s40104-022-00820-1)
Supplement: Supplementary file 4 — Additional file 4. Sequencing data validated by qRT-PCR. [file 40104_2022_820_MOESM4_ESM.xlsx]

## Sheet: Sheet1
	Gene	0d_1	0d_2	0d_3	3d_1	3d_2	3d_3	6d_1	6d_2	6d_3	9d_1	9d_2	9d_3
qRT-PCR	PPARG	1.45232	0.867184	1.15316	1.44589	1.55384	1.13215	1.01791	1.42431	1.33203	0.724424	0.699142	0.546628
	CEBPA	0.857362	1.07463	0.930556	8.001	9.96177	8.05527	1.60027	2.07294	2.81599	0.860916	1.09441	0.826228
	CEBPB	0.926466	1.04916	0.953139	1.94287	1.97442	2.06554	1.6217	1.89566	2.79758	1.54597	2.8736	1.60415
	FABP4	1.17033	0.981892	1.01844	89.7848	97.6209	65.6485	7.26358	10.9307	10.3687	4.35409	4.83659	1.85261
	LPL	0.97516	1.11506	0.896815	3.23147	4.17894	2.166	0.419298	0.409514	0.533947	1.77013	1.5218	1.4629
	SREBF1	0.807158	1.01505	0.985178	5.36252	7.38581	5.80323	1.00293	0.895059	1.06017	0.912896	1.77661	0.86193
RNA-seq	PPARG	23.3666	23.8996	22.0344	27.8095	29.5104	29.3077	23.636	23.5038	25.018	17.3685	16.7861	14.069
	CEBPA	0.0798521	0.0752666	0.11678	0.175396	0.21684	0.263404	0.0580186	0.0826251	0.0677645	0.0491758	0.0474771	0.0537005
	CEBPB	262.323	261.363	309.581	447.083	652.264	552.089	314.001	338.513	295.097	407.133	413.35	409.349
	FABP4	3.35926	3.0228	3.52229	94.7206	86.1547	92.3098	24.5051	26.409	28.4027	7.59429	8.836	10.7887
	LPL	4.46194	4.43055	4.70342	12.5052	9.73783	9.5506	2.81178	3.08632	3.1919	5.95552	5.07404	7.97667
	SREBF1	38.3208	35.4622	42.5293	59.08	74.751	64.3396	27.0786	27.8981	28.6764	37.904	36.8659	36.5027
