# Supplementary material for: RNA-seq analysis reveals the critical role of the novel lncRNA BIANCR in intramuscular adipogenesis through the ERK1/2 signaling pathway
Source: J Anim Sci Biotechnol. 2023 Feb 3;14:21. doi: 10.1186/s40104-022-00820-1 (PMC9896758; doi:10.1186/s40104-022-00820-1)
Supplement: Supplementary file 5 — Additional file 5. Correlation analysis between samples. [file 40104_2022_820_MOESM5_ESM.xlsx]

## Sheet: Sheet1
	0d_1	0d_2	0d_3	3d_1	3d_2	3d_3	6d_1	6d_2	6d_3	9d_1	9d_2	9d_3
0d_1	1	0.777603	0.809465	0.544406	0.61601	0.630119	0.699509	0.693882	0.71469	0.729929	0.739744	0.731051
0d_2	0.777603	1	0.727776	0.547433	0.527266	0.559073	0.688381	0.65794	0.666093	0.683277	0.658953	0.67279
0d_3	0.809465	0.727776	1	0.525511	0.597443	0.624209	0.685743	0.726706	0.759262	0.717478	0.769513	0.757387
3d_1	0.544406	0.547433	0.525511	1	0.761348	0.75025	0.558213	0.537572	0.551783	0.546004	0.563569	0.539762
3d_2	0.61601	0.527266	0.597443	0.761348	1	0.811124	0.606649	0.599191	0.592988	0.588942	0.604306	0.615288
3d_3	0.630119	0.559073	0.624209	0.75025	0.811124	1	0.641791	0.633098	0.624509	0.641994	0.631083	0.630145
6d_1	0.699509	0.688381	0.685743	0.558213	0.606649	0.641791	1	0.762229	0.768998	0.773587	0.74269	0.763875
6d_2	0.693882	0.65794	0.726706	0.537572	0.599191	0.633098	0.762229	1	0.794239	0.7315	0.746562	0.769675
6d_3	0.71469	0.666093	0.759262	0.551783	0.592988	0.624509	0.768998	0.794239	1	0.744645	0.784346	0.798258
9d_1	0.729929	0.683277	0.717478	0.546004	0.588942	0.641994	0.773587	0.7315	0.744645	1	0.830975	0.822065
9d_2	0.739744	0.658953	0.769513	0.563569	0.604306	0.631083	0.74269	0.746562	0.784346	0.830975	1	0.84521
9d_3	0.731051	0.67279	0.757387	0.539762	0.615288	0.630145	0.763875	0.769675	0.798258	0.822065	0.84521	1
