# Supplementary material for: RNA-seq analysis reveals the critical role of the novel lncRNA BIANCR in intramuscular adipogenesis through the ERK1/2 signaling pathway
Source: J Anim Sci Biotechnol. 2023 Feb 3;14:21. doi: 10.1186/s40104-022-00820-1 (PMC9896758; doi:10.1186/s40104-022-00820-1)
Supplement: Supplementary file 6 — Additional file 6. Type information of lncRNA. [file 40104_2022_820_MOESM6_ESM.xlsx]

## Sheet: Sheet1
Class code	Description
j	Potentially novel isoform (fragment): at least one splice junction is shared with a reference transcript
i	A transfrag falling entirely within a reference intron
o	Generic exonic overlap with a reference transcript
u	Unknown, intergenic transcript
x	Exonic overlap with reference on the opposite strand
