# Supplementary material for: RNA-seq analysis reveals the critical role of the novel lncRNA BIANCR in intramuscular adipogenesis through the ERK1/2 signaling pathway
Source: J Anim Sci Biotechnol. 2023 Feb 3;14:21. doi: 10.1186/s40104-022-00820-1 (PMC9896758; doi:10.1186/s40104-022-00820-1)
Supplement: Supplementary file 7 — Additional file 7. DELs between 4 adipogenesis stages. [file 40104_2022_820_MOESM7_ESM.xlsx]

## Sheet: Sheet1
lncRNA	0d vs 3d	0d vs 6d	0d vs 9d	3d vs 6d	3d vs 9d	6d vs 9d
MSTRG.23263.11	0	0	0	0	0	1
MSTRG.23264.8	0	0	1	0	1	1
MSTRG.8735.1	0	1	1	1	1	0
MSTRG.13883.1	1	0	0	1	1	0
MSTRG.6651.1	0	0	1	0	1	1
MSTRG.8734.6	0	1	1	1	1	0
MSTRG.8734.16	0	1	1	1	1	0
MSTRG.10862.1	1	1	1	0	0	0
MSTRG.24321.5	1	0	0	1	1	0
MSTRG.6011.1	1	0	0	1	1	0
MSTRG.8734.3	0	1	1	1	1	0
MSTRG.13965.1	1	1	0	0	1	0
MSTRG.13964.1	1	1	1	0	1	0
MSTRG.5137.1	1	0	0	1	1	0
MSTRG.22057.1	1	0	0	1	1	0
MSTRG.8734.14	0	1	1	1	1	0
MSTRG.8734.19	0	1	1	1	1	0
MSTRG.3.3	0	0	1	0	1	1
MSTRG.5458.1	1	0	0	1	1	0
MSTRG.21469.9	0	1	0	1	0	0
MSTRG.5134.1	1	0	0	1	1	0
MSTRG.5175.6	0	1	1	1	1	0
MSTRG.23264.22	1	0	0	0	1	0
MSTRG.23120.1	1	0	0	1	1	0
MSTRG.16519.2	0	0	1	0	1	1
MSTRG.8734.8	0	0	1	0	1	0
MSTRG.25567.2	0	0	0	0	1	1
MSTRG.13884.1	1	0	0	1	1	0
MSTRG.286.1	1	0	0	0	1	0
MSTRG.12441.1	1	0	0	1	1	0
MSTRG.13963.1	1	1	1	0	1	0
MSTRG.8734.10	0	1	1	1	1	0
MSTRG.20646.1	1	0	0	1	1	0
MSTRG.3821.3	1	0	0	1	1	0
MSTRG.18390.1	1	0	0	1	1	0
MSTRG.15601.2	1	1	1	0	0	0
MSTRG.15944.2	1	0	0	1	1	0
MSTRG.6875.4	1	0	0	1	1	0
MSTRG.8734.4	0	0	1	0	1	0
MSTRG.5331.2	0	1	0	1	1	0
MSTRG.8877.9	0	0	1	0	1	1
MSTRG.5138.1	1	0	0	1	1	0
MSTRG.8731.1	0	0	1	0	1	1
MSTRG.5136.1	1	0	0	1	1	0
MSTRG.5459.1	1	0	0	0	1	0
MSTRG.13263.4	0	0	1	0	1	1
MSTRG.8723.1	1	0	0	1	1	0
MSTRG.13967.1	1	0	0	0	1	0
MSTRG.10745.4	1	1	1	0	0	0
MSTRG.19113.1	1	0	0	1	1	0
MSTRG.20830.1	1	1	0	0	1	0
MSTRG.23263.17	1	0	0	0	0	0
MSTRG.22368.1	1	0	0	1	1	0
MSTRG.8734.1	0	1	1	1	1	0
MSTRG.8720.1	1	0	0	1	1	0
MSTRG.19454.1	1	0	0	1	1	0
MSTRG.1524.1	0	0	0	0	1	1
MSTRG.8734.15	0	1	1	1	1	0
MSTRG.17169.12	1	1	1	0	0	0
MSTRG.16763.2	1	1	1	0	0	0
MSTRG.24321.1	1	0	0	0	1	0
MSTRG.8736.2	0	0	1	1	1	0
MSTRG.23039.6	0	0	1	0	0	1
MSTRG.3153.9	1	0	0	1	0	0
MSTRG.8734.11	0	1	1	1	1	0
MSTRG.22366.1	1	0	0	1	1	0
MSTRG.14115.1	1	0	0	1	1	0
MSTRG.21028.1	0	0	0	0	1	0
MSTRG.4186.1	1	0	0	1	1	0
MSTRG.9825.1	0	0	1	0	1	0
MSTRG.24320.19	1	1	1	0	0	0
MSTRG.5172.1	0	0	0	1	1	0
MSTRG.23263.21	0	0	0	0	0	0
MSTRG.8734.9	0	0	1	0	1	0
MSTRG.20303.1	1	0	0	1	1	0
MSTRG.5338.3	1	0	0	0	0	0
MSTRG.24233.28	1	0	1	1	0	1
MSTRG.24321.7	0	0	0	0	0	0
MSTRG.25421.1	0	0	0	1	1	0
MSTRG.5332.1	0	0	0	1	0	0
MSTRG.21469.2	0	1	0	1	0	0
MSTRG.24320.15	0	0	1	0	0	0
MSTRG.16361.1	0	1	0	1	1	1
MSTRG.5140.1	1	0	0	1	1	0
MSTRG.20304.1	1	0	0	1	1	0
MSTRG.14864.3	1	0	0	1	1	0
MSTRG.9195.1	1	0	0	1	1	0
MSTRG.20301.1	1	0	0	1	1	0
MSTRG.23263.10	0	0	0	0	0	0
MSTRG.20831.1	1	1	0	0	1	0
MSTRG.12278.2	0	1	1	1	1	0
MSTRG.15601.4	1	1	1	0	0	0
MSTRG.24320.13	0	0	0	0	0	0
MSTRG.23264.15	0	1	0	1	0	0
MSTRG.15545.1	0	1	1	1	1	0
MSTRG.24985.3	0	1	0	0	0	1
MSTRG.8726.1	1	0	0	1	1	0
MSTRG.5141.1	1	0	0	1	1	0
MSTRG.23264.11	1	1	0	1	0	0
MSTRG.19346.4	1	1	0	0	0	0
MSTRG.14331.1	1	1	0	0	1	0
MSTRG.19605.2	0	1	1	0	0	0
MSTRG.3752.4	0	0	0	0	1	0
MSTRG.4269.10	0	0	1	0	1	0
MSTRG.12913.1	1	0	0	1	1	0
MSTRG.5175.8	0	1	1	1	1	0
MSTRG.4513.1	0	1	1	1	1	0
MSTRG.5206.1	1	0	0	1	1	0
MSTRG.21469.8	0	1	0	1	0	0
MSTRG.24253.1	1	0	0	1	1	0
MSTRG.23264.6	1	1	1	0	0	0
MSTRG.5328.1	0	1	0	1	0	0
MSTRG.23911.1	1	0	0	1	1	0
MSTRG.5205.1	1	1	0	1	1	0
MSTRG.13142.1	0	1	0	1	0	0
MSTRG.23264.12	0	0	0	0	0	0
MSTRG.5050.6	0	1	1	1	1	0
MSTRG.19091.1	1	0	0	0	1	0
MSTRG.20297.1	1	0	0	1	1	0
MSTRG.1699.2	0	0	1	0	1	1
MSTRG.8020.8	1	1	0	0	0	0
MSTRG.12440.1	1	0	0	1	1	0
MSTRG.24873.2	1	1	1	0	0	0
MSTRG.22760.1	0	0	0	1	1	0
MSTRG.6087.3	0	1	1	0	0	0
MSTRG.13408.17	1	1	1	0	0	0
MSTRG.5334.1	0	1	0	1	0	0
MSTRG.15229.3	0	0	0	0	1	1
MSTRG.16187.2	1	0	0	1	1	0
MSTRG.11050.1	1	0	0	1	1	0
MSTRG.22369.1	1	0	0	1	1	0
MSTRG.24320.5	0	0	0	1	1	0
MSTRG.8728.1	0	0	1	0	1	0
MSTRG.35.4	1	0	0	0	0	0
MSTRG.22931.4	0	1	1	0	0	0
MSTRG.4022.4	0	0	0	1	0	0
MSTRG.18715.1	1	0	0	1	1	0
MSTRG.4022.3	0	0	0	0	1	1
MSTRG.9204.3	1	0	0	1	1	0
MSTRG.13119.1	1	0	0	0	0	0
MSTRG.5175.1	0	1	1	1	1	0
MSTRG.8734.17	0	0	1	0	1	0
MSTRG.19664.3	1	0	0	1	1	0
MSTRG.1699.1	0	0	0	0	0	0
MSTRG.18400.3	0	0	0	0	0	0
MSTRG.6336.1	0	0	0	1	0	0
MSTRG.13386.1	0	1	0	1	0	0
MSTRG.3763.1	1	0	0	1	0	0
MSTRG.8734.7	0	0	1	1	1	0
MSTRG.14061.6	0	0	0	0	0	0
MSTRG.25564.3	0	0	0	0	0	1
MSTRG.459.1	1	0	0	1	1	0
MSTRG.11083.2	0	0	0	0	0	0
MSTRG.3764.1	1	0	0	1	1	0
MSTRG.904.4	1	0	0	0	1	0
MSTRG.18678.6	0	1	1	0	0	0
MSTRG.10091.3	0	1	0	0	0	1
MSTRG.9196.1	1	0	0	0	1	0
MSTRG.7808.8	1	0	0	0	1	0
MSTRG.24321.4	0	0	1	0	0	0
MSTRG.5331.1	0	0	0	1	1	0
MSTRG.8734.13	0	0	1	0	1	0
MSTRG.10516.1	0	0	0	1	1	0
MSTRG.3220.1	1	0	0	1	1	0
MSTRG.20832.1	1	1	0	0	1	0
MSTRG.4.5	0	0	0	0	0	0
MSTRG.5208.1	1	0	0	0	0	0
MSTRG.18877.1	1	0	0	1	1	0
MSTRG.12278.3	0	1	0	1	0	0
MSTRG.25566.2	0	1	1	0	0	0
MSTRG.20298.1	1	0	0	1	1	0
MSTRG.11529.1	0	0	0	1	1	0
MSTRG.20341.1	1	0	0	1	1	0
MSTRG.1451.1	1	0	0	0	0	0
MSTRG.5330.1	0	0	0	1	0	0
MSTRG.4084.1	1	0	0	0	0	0
MSTRG.20054.1	0	0	0	0	1	1
MSTRG.4515.1	0	1	0	1	0	0
MSTRG.24320.1	0	0	0	0	0	0
MSTRG.12364.1	1	1	1	0	0	0
MSTRG.23263.8	1	0	0	1	0	0
MSTRG.5175.2	0	1	0	1	0	0
MSTRG.23218.2	0	0	1	0	1	0
MSTRG.9377.7	0	0	0	0	0	0
MSTRG.19932.28	1	0	0	1	0	0
MSTRG.21906.2	0	0	0	0	0	0
MSTRG.3767.1	1	0	0	1	1	0
MSTRG.13140.2	1	0	1	0	1	1
MSTRG.24320.18	0	0	0	1	0	1
MSTRG.10214.2	1	0	0	1	0	0
MSTRG.10356.28	1	1	1	0	0	0
MSTRG.20293.2	1	0	0	1	1	0
MSTRG.23819.1	1	0	0	1	1	0
MSTRG.4358.5	1	0	0	1	0	0
MSTRG.23806.1	1	0	1	0	0	0
MSTRG.20342.1	1	0	0	1	1	0
MSTRG.19114.1	1	0	0	0	1	0
MSTRG.531.2	1	1	0	0	0	0
MSTRG.477.8	0	0	1	0	1	0
MSTRG.13225.2	1	0	0	1	1	0
MSTRG.10276.1	1	0	0	1	0	0
MSTRG.8152.1	1	1	0	0	1	1
MSTRG.1699.3	0	0	0	0	0	0
MSTRG.9973.1	1	0	0	0	1	0
MSTRG.13121.7	0	0	0	0	1	1
MSTRG.1118.3	0	0	0	1	0	1
MSTRG.23039.7	0	0	0	0	0	0
MSTRG.23915.1	1	0	0	1	1	0
MSTRG.5175.4	0	1	1	1	1	0
MSTRG.8564.3	1	1	0	0	0	0
MSTRG.19346.6	1	0	1	0	0	0
MSTRG.4607.1	0	1	0	1	0	0
MSTRG.12481.1	0	0	1	0	1	1
MSTRG.10275.1	1	0	0	1	0	0
MSTRG.8736.1	0	0	1	1	1	0
MSTRG.697.1	1	0	0	0	1	0
MSTRG.10451.1	1	0	0	1	1	0
MSTRG.9966.5	0	1	0	1	0	1
MSTRG.8729.1	0	0	1	0	1	1
MSTRG.8721.1	1	0	0	1	1	0
MSTRG.2850.1	1	0	0	1	1	0
MSTRG.4291.2	0	0	0	0	0	0
MSTRG.12278.1	0	1	0	1	0	0
MSTRG.14738.1	0	0	1	0	1	0
MSTRG.20293.1	1	0	0	1	1	0
MSTRG.10945.2	0	1	0	0	0	1
MSTRG.14311.1	1	0	0	1	1	0
MSTRG.3835.1	1	0	0	0	0	0
MSTRG.8701.14	1	0	0	1	1	0
MSTRG.2352.1	1	1	1	0	0	0
MSTRG.23817.1	0	0	0	1	1	0
MSTRG.17421.2	1	1	0	0	0	0
MSTRG.4919.1	0	1	1	1	1	0
MSTRG.16361.2	0	0	0	0	0	0
MSTRG.3836.1	1	1	0	0	0	0
MSTRG.7709.1	0	0	0	0	1	0
MSTRG.5170.1	0	0	1	1	1	0
MSTRG.15426.1	1	0	0	1	1	0
MSTRG.17776.4	0	0	0	0	1	1
MSTRG.10356.14	1	0	1	0	0	0
MSTRG.9830.1	0	0	0	1	1	0
MSTRG.23481.11	0	0	0	1	1	0
MSTRG.477.6	0	0	0	0	1	0
MSTRG.6618.1	1	0	0	1	0	0
MSTRG.9794.3	0	0	1	0	1	0
MSTRG.5171.1	1	0	0	1	1	0
MSTRG.5168.1	0	0	0	1	1	0
MSTRG.3548.1	1	0	0	1	1	0
MSTRG.9511.2	0	0	0	0	0	0
MSTRG.9180.3	1	0	1	0	0	0
MSTRG.24233.10	0	0	0	0	0	0
MSTRG.9778.3	0	0	0	0	0	0
MSTRG.2125.3	0	1	1	0	0	0
MSTRG.22750.1	1	0	0	0	1	1
MSTRG.5333.1	0	0	0	1	0	0
MSTRG.2898.11	0	0	0	1	0	1
MSTRG.10285.2	1	0	0	0	0	0
MSTRG.18970.1	0	0	0	0	1	0
MSTRG.3218.1	1	0	0	1	1	0
MSTRG.22585.1	1	0	0	0	1	0
MSTRG.4086.1	1	0	0	0	0	0
MSTRG.2059.1	0	0	0	1	1	0
MSTRG.9229.9	0	0	0	0	0	0
MSTRG.24681.2	1	1	0	0	1	1
MSTRG.24320.20	1	0	0	0	0	0
MSTRG.9204.4	0	0	0	0	0	0
MSTRG.20561.1	1	0	0	1	1	0
MSTRG.5175.7	0	1	0	1	0	0
MSTRG.23264.9	0	0	1	0	0	0
MSTRG.17661.2	0	0	0	0	0	0
MSTRG.8968.1	0	0	0	1	1	0
MSTRG.2303.1	1	0	0	1	1	0
MSTRG.2914.1	0	0	0	0	0	1
MSTRG.9853.4	0	1	1	0	0	0
MSTRG.12279.1	1	0	0	0	0	0
MSTRG.9431.2	1	1	0	0	1	1
MSTRG.24658.1	1	1	0	0	1	1
MSTRG.7718.1	1	0	0	0	0	0
MSTRG.19852.1	1	0	0	1	0	0
MSTRG.7711.1	1	0	0	0	1	0
MSTRG.1913.1	0	0	0	1	0	0
MSTRG.17970.2	0	0	0	0	0	0
MSTRG.2913.2	0	0	0	0	1	1
MSTRG.4269.9	0	0	0	1	0	0
MSTRG.16048.1	1	0	0	1	0	0
MSTRG.7027.1	1	0	0	1	1	0
MSTRG.5341.1	1	0	1	0	0	0
MSTRG.22780.1	1	0	0	0	1	0
MSTRG.14155.9	0	0	0	0	0	0
MSTRG.11531.1	1	0	0	1	0	0
MSTRG.16419.1	0	0	0	0	1	0
MSTRG.23955.2	0	1	0	1	0	1
MSTRG.8725.2	0	0	1	0	1	0
MSTRG.6477.1	1	0	0	1	0	0
MSTRG.18388.4	0	1	0	1	0	0
MSTRG.8387.1	1	1	0	0	0	0
MSTRG.4516.1	0	1	0	1	0	0
MSTRG.22084.1	1	1	1	0	0	0
MSTRG.8661.1	0	0	0	1	1	0
MSTRG.3219.1	1	0	0	0	1	0
MSTRG.13101.1	1	0	0	1	1	0
MSTRG.21265.2	0	0	0	0	0	0
MSTRG.22777.1	0	0	0	0	1	0
MSTRG.11792.1	1	0	0	1	1	0
MSTRG.6139.4	0	0	0	0	0	0
MSTRG.18735.3	0	0	1	0	1	0
MSTRG.7715.1	0	0	0	0	1	0
MSTRG.20382.3	1	0	0	1	1	0
MSTRG.19566.3	0	0	0	0	0	0
MSTRG.11965.3	1	1	0	0	0	0
MSTRG.4056.1	1	0	0	0	0	0
MSTRG.19075.1	1	0	0	0	1	0
MSTRG.16050.1	1	0	0	0	0	0
MSTRG.19644.1	1	0	0	1	0	0
MSTRG.13662.1	0	1	0	1	0	0
MSTRG.82.1	0	0	0	1	0	0
MSTRG.19772.2	0	0	0	0	0	0
MSTRG.23818.1	0	0	0	0	1	0
MSTRG.2693.1	1	0	0	0	1	0
MSTRG.5340.2	1	0	0	0	1	0
MSTRG.20344.1	1	0	0	0	0	0
MSTRG.8127.1	1	0	0	1	1	0
MSTRG.10952.1	1	0	0	1	1	0
MSTRG.8129.1	1	0	0	0	1	0
MSTRG.13419.6	0	0	0	0	0	0
MSTRG.13888.1	0	0	0	1	1	0
MSTRG.1882.3	0	0	0	0	0	0
MSTRG.15614.11	0	0	0	0	0	0
MSTRG.23966.1	0	0	0	0	1	0
MSTRG.4514.1	0	1	0	1	0	0
MSTRG.20223.1	0	0	0	1	0	0
MSTRG.14114.1	1	0	0	0	0	0
MSTRG.7710.1	0	0	0	0	1	0
MSTRG.23114.3	1	0	0	0	1	0
MSTRG.23820.1	0	0	0	1	1	0
MSTRG.10964.1	1	0	0	1	1	0
MSTRG.10583.2	1	0	0	1	1	0
MSTRG.23649.3	0	0	0	0	1	1
MSTRG.464.2	0	0	0	0	1	1
MSTRG.18807.7	0	0	0	0	0	0
MSTRG.8489.1	1	0	0	0	1	0
MSTRG.2685.1	1	0	0	1	1	0
MSTRG.7971.3	0	0	1	0	1	0
MSTRG.4559.6	0	0	0	1	0	1
MSTRG.4559.1	0	1	0	0	0	1
MSTRG.19019.1	0	0	0	1	1	0
MSTRG.21874.1	1	0	0	1	0	0
MSTRG.8285.1	1	0	0	0	0	0
MSTRG.8037.3	0	0	0	0	1	0
MSTRG.1078.7	1	0	0	0	1	0
MSTRG.7777.1	0	0	0	0	1	0
MSTRG.12639.2	0	0	0	1	1	0
MSTRG.25225.2	1	0	0	0	1	0
MSTRG.19836.2	0	0	0	1	1	0
MSTRG.10932.1	0	0	0	0	1	0
MSTRG.10277.1	1	0	0	0	0	0
MSTRG.22730.1	1	0	1	0	0	0
MSTRG.22781.1	0	0	0	0	1	0
MSTRG.24656.1	0	0	0	0	0	0
MSTRG.23973.2	1	0	0	0	1	0
MSTRG.13588.1	0	0	0	0	0	0
MSTRG.14759.2	0	1	0	0	0	1
MSTRG.16897.1	1	0	0	0	0	0
MSTRG.13408.4	1	0	0	0	0	0
MSTRG.9153.1	0	0	0	1	1	0
MSTRG.6323.1	0	0	0	1	0	0
MSTRG.5374.1	1	1	1	0	0	0
MSTRG.3178.1	0	0	0	1	1	0
MSTRG.7800.1	1	0	0	0	0	0
MSTRG.2684.1	1	0	0	1	1	0
MSTRG.3752.6	1	0	0	1	1	0
MSTRG.9797.1	1	0	0	0	0	0
MSTRG.16329.4	0	0	1	0	1	0
MSTRG.6582.1	0	0	0	0	1	0
MSTRG.7708.1	0	0	0	0	1	0
MSTRG.3052.1	1	0	0	1	1	0
MSTRG.15354.1	1	0	0	1	0	0
MSTRG.18969.1	0	0	0	0	1	0
MSTRG.8484.1	1	0	0	0	1	0
MSTRG.20194.1	0	0	0	0	1	0
MSTRG.7714.1	0	0	0	0	1	0
MSTRG.10585.1	1	0	0	1	1	0
MSTRG.23443.1	0	0	0	0	0	0
MSTRG.8724.1	1	0	0	1	1	0
MSTRG.698.1	1	0	0	0	0	0
MSTRG.7704.1	0	0	0	0	1	0
MSTRG.8125.1	0	0	0	0	0	0
MSTRG.6543.1	0	0	0	1	0	0
MSTRG.11111.4	0	0	0	0	0	0
MSTRG.1118.2	0	1	1	0	0	0
MSTRG.9155.1	0	0	0	1	1	0
MSTRG.14367.1	1	0	0	1	1	0
MSTRG.21648.1	0	1	0	1	0	0
MSTRG.8126.1	1	0	0	0	0	0
MSTRG.9430.1	1	0	0	1	0	0
MSTRG.904.2	1	0	1	0	0	0
MSTRG.23039.4	0	0	0	0	0	0
MSTRG.8386.1	1	1	1	0	0	0
MSTRG.4080.2	0	0	0	1	1	0
MSTRG.7706.1	0	0	0	0	1	0
MSTRG.9005.3	0	0	1	0	0	1
MSTRG.16187.3	0	0	0	1	0	0
MSTRG.7808.4	0	1	0	0	0	1
MSTRG.7712.1	0	0	0	0	1	0
MSTRG.9154.1	0	0	0	1	1	0
MSTRG.8706.1	1	0	0	1	0	0
MSTRG.22523.1	1	0	0	1	1	0
MSTRG.6087.4	0	0	0	0	0	0
MSTRG.10583.1	1	0	0	1	1	0
MSTRG.7707.1	0	0	0	0	1	0
MSTRG.24182.1	1	0	0	1	0	0
MSTRG.14310.1	1	0	0	1	1	0
MSTRG.7782.1	1	0	0	0	0	0
MSTRG.5117.1	1	0	0	0	1	0
MSTRG.10745.3	0	0	0	1	1	0
MSTRG.5340.1	0	0	0	1	1	0
MSTRG.16329.5	1	0	0	0	0	0
MSTRG.7591.7	0	1	0	0	0	0
MSTRG.24004.1	0	0	1	0	0	0
MSTRG.3304.6	0	0	0	0	0	0
MSTRG.22302.5	1	0	0	0	0	0
MSTRG.219.1	0	0	0	0	1	0
MSTRG.8734.5	0	0	1	1	1	0
MSTRG.2870.1	1	1	0	0	0	0
MSTRG.14834.2	0	0	0	0	0	0
MSTRG.19547.1	1	0	0	0	1	0
MSTRG.7713.1	0	0	0	0	1	0
MSTRG.7941.1	0	0	0	1	0	0
MSTRG.16187.1	0	0	0	0	0	0
MSTRG.9941.4	1	0	0	0	1	0
MSTRG.20291.2	1	0	0	1	1	0
MSTRG.23566.3	0	0	0	0	0	0
MSTRG.24008.1	0	0	1	0	0	0
MSTRG.4022.1	0	1	0	1	0	0
MSTRG.19932.6	0	0	1	0	1	1
MSTRG.20343.1	1	0	0	0	0	0
MSTRG.14834.1	0	0	0	0	0	0
MSTRG.4225.3	0	0	0	0	0	0
MSTRG.8172.1	1	0	0	0	0	0
MSTRG.13736.2	1	0	0	0	1	0
MSTRG.10280.1	1	0	0	0	0	0
MSTRG.19111.1	1	0	0	0	0	0
MSTRG.674.1	1	0	0	0	1	0
MSTRG.19812.2	0	0	0	0	0	0
MSTRG.19932.36	0	0	1	0	0	0
MSTRG.20296.1	1	0	0	1	1	0
MSTRG.16856.2	0	0	0	1	0	0
MSTRG.14389.1	1	0	0	0	0	0
MSTRG.22800.1	1	0	0	1	1	0
MSTRG.14054.6	0	0	0	1	0	1
MSTRG.17661.3	0	0	1	0	0	0
MSTRG.20964.1	1	0	0	1	1	0
MSTRG.9941.8	0	0	0	0	0	0
MSTRG.4197.1	0	0	0	0	0	0
MSTRG.6793.1	0	0	0	0	1	0
MSTRG.7777.2	0	0	0	0	0	0
MSTRG.6499.1	1	0	0	0	0	0
MSTRG.1157.1	0	1	0	1	0	0
MSTRG.7777.4	0	0	0	0	1	1
MSTRG.1298.1	0	0	1	0	1	0
MSTRG.8708.1	1	0	0	0	0	0
MSTRG.14685.1	1	0	0	0	0	0
MSTRG.3000.14	0	0	0	1	0	0
MSTRG.12610.1	0	0	0	1	1	0
MSTRG.19110.1	1	1	0	0	0	0
MSTRG.5279.1	0	1	0	0	0	0
MSTRG.19285.4	0	0	0	0	0	0
MSTRG.3176.1	0	0	0	1	0	0
MSTRG.9148.1	0	0	0	1	1	0
MSTRG.22555.1	0	0	0	0	0	0
MSTRG.11761.3	0	1	0	0	0	0
MSTRG.19043.1	0	0	0	0	1	0
MSTRG.11965.2	0	0	0	0	0	1
MSTRG.18826.1	0	0	0	1	0	0
MSTRG.18823.1	0	0	0	1	0	0
MSTRG.21249.2	1	0	0	0	0	0
MSTRG.8038.1	0	0	0	0	0	0
MSTRG.11996.1	0	0	0	0	1	0
MSTRG.2913.1	0	0	0	0	0	1
MSTRG.3177.1	0	0	0	1	0	0
MSTRG.15355.1	1	0	0	0	0	0
MSTRG.16344.1	0	0	0	0	0	0
MSTRG.21819.1	1	0	0	0	1	0
MSTRG.13408.5	0	1	0	0	0	1
MSTRG.8566.1	0	0	0	0	0	0
MSTRG.2767.3	0	0	0	0	1	0
MSTRG.19750.1	0	0	0	1	1	0
MSTRG.6626.1	0	0	0	0	0	0
MSTRG.24661.3	0	0	0	0	0	0
MSTRG.15909.1	0	0	1	0	1	1
MSTRG.4322.1	1	0	0	1	1	0
MSTRG.15689.1	0	0	0	1	0	0
MSTRG.2916.1	0	0	0	1	0	0
MSTRG.4774.1	0	1	0	1	0	0
MSTRG.6214.5	0	0	0	1	0	1
MSTRG.10594.1	1	0	0	1	1	0
MSTRG.13661.3	0	0	0	0	0	0
MSTRG.8677.5	0	0	0	0	0	0
MSTRG.20346.1	1	0	0	0	1	0
MSTRG.14844.5	0	0	0	1	0	1
MSTRG.21590.1	1	0	0	0	0	0
MSTRG.1453.1	1	0	0	1	1	0
MSTRG.6476.1	0	0	0	1	0	0
MSTRG.15051.2	1	0	0	0	1	0
MSTRG.18898.1	1	0	0	1	1	0
MSTRG.24007.1	0	0	1	0	0	0
MSTRG.8649.1	1	0	0	0	0	0
MSTRG.23121.1	0	0	0	1	1	0
MSTRG.1219.1	0	0	0	0	0	0
MSTRG.18400.1	0	0	0	0	0	0
MSTRG.1454.1	1	0	0	1	1	0
MSTRG.14704.1	0	0	0	0	1	0
MSTRG.4180.6	0	0	0	0	0	1
MSTRG.21593.1	1	0	0	0	0	0
MSTRG.16310.4	0	0	0	0	0	0
MSTRG.13102.1	1	0	0	1	1	0
MSTRG.25196.3	0	0	0	0	0	0
MSTRG.22517.1	0	0	0	1	0	0
MSTRG.5050.4	0	0	0	0	0	0
MSTRG.23998.1	0	0	1	0	0	0
MSTRG.5375.1	1	0	1	0	0	0
MSTRG.12019.1	1	0	0	0	1	0
MSTRG.21474.1	0	0	0	1	0	0
MSTRG.3144.6	0	0	0	0	0	0
MSTRG.14565.2	0	0	0	0	0	0
MSTRG.11605.1	0	0	0	0	1	0
MSTRG.4293.10	1	0	0	1	0	0
MSTRG.24233.25	0	0	0	0	0	1
MSTRG.8677.4	0	1	0	0	0	0
MSTRG.10709.3	1	0	1	0	0	0
MSTRG.20716.2	1	0	0	0	0	0
MSTRG.10356.26	0	0	0	1	0	0
MSTRG.10592.1	1	0	0	1	1	0
MSTRG.2838.5	0	1	0	0	0	1
MSTRG.9940.1	0	0	0	0	1	0
MSTRG.23263.19	1	0	0	1	0	0
MSTRG.24320.14	1	1	0	0	0	0
MSTRG.4312.4	0	0	0	0	1	0
MSTRG.23264.21	0	0	1	0	0	0
MSTRG.24018.1	0	0	1	0	0	0
MSTRG.11439.1	1	0	0	0	0	0
MSTRG.1448.1	1	0	0	1	1	0
MSTRG.19028.1	0	0	0	1	1	0
MSTRG.9116.1	1	0	0	0	0	0
MSTRG.7695.1	1	0	0	1	0	0
MSTRG.4871.1	1	0	0	0	0	0
MSTRG.16521.1	0	0	0	0	0	0
MSTRG.14683.1	1	0	0	0	0	0
MSTRG.18190.3	0	0	0	1	0	0
MSTRG.15365.1	0	0	0	1	0	0
MSTRG.1458.1	1	0	0	1	1	0
MSTRG.24000.1	0	0	1	0	0	0
MSTRG.4269.3	1	0	0	1	0	0
MSTRG.16614.1	1	0	0	0	0	0
MSTRG.19139.1	0	0	0	1	0	0
MSTRG.24320.7	0	0	0	1	0	0
MSTRG.11407.4	0	0	0	0	0	0
MSTRG.24985.8	0	1	1	0	0	0
MSTRG.17350.1	0	0	1	0	0	0
MSTRG.10800.3	1	0	0	0	0	0
MSTRG.25034.5	1	0	0	0	0	0
MSTRG.6406.2	0	0	0	0	0	0
MSTRG.4838.1	0	0	0	0	0	0
MSTRG.7874.1	1	0	0	0	0	0
MSTRG.1459.1	0	0	0	0	1	0
MSTRG.24022.1	0	0	1	0	0	0
MSTRG.1637.1	0	0	0	0	0	0
MSTRG.2871.1	1	1	0	0	0	0
MSTRG.24626.3	0	0	1	0	1	1
MSTRG.8734.18	0	0	0	0	0	0
MSTRG.25626.1	1	0	0	1	1	0
MSTRG.10153.1	0	0	1	0	0	0
MSTRG.18603.2	0	0	0	0	0	0
MSTRG.2771.2	1	0	1	0	0	0
MSTRG.8485.1	0	0	0	0	1	0
MSTRG.3747.5	0	0	0	1	0	1
MSTRG.19041.1	0	0	0	0	1	0
MSTRG.12146.1	1	0	0	0	0	0
MSTRG.13298.1	0	0	0	0	0	0
MSTRG.24014.1	0	0	0	0	0	0
MSTRG.19932.8	0	0	1	0	1	0
MSTRG.15704.1	1	0	0	0	0	0
MSTRG.15357.1	0	0	0	0	0	0
MSTRG.81.1	0	0	0	1	0	0
MSTRG.10293.1	1	0	0	0	0	0
MSTRG.17531.8	0	0	0	0	0	0
MSTRG.19540.1	0	0	1	0	1	0
MSTRG.20966.1	1	0	0	0	0	0
MSTRG.5937.2	0	0	0	0	0	0
MSTRG.10589.1	1	0	0	1	1	0
MSTRG.25228.1	0	0	0	0	1	0
MSTRG.8739.1	1	0	0	0	0	0
MSTRG.13391.2	0	0	0	0	1	0
MSTRG.8707.1	1	0	0	0	0	0
MSTRG.11606.1	0	0	0	0	1	0
MSTRG.22363.1	0	0	0	0	0	0
MSTRG.8177.1	1	0	0	0	1	0
MSTRG.7461.1	0	0	0	0	1	0
MSTRG.13086.1	0	0	0	0	0	0
MSTRG.16085.1	0	0	0	0	0	0
MSTRG.14064.1	1	0	0	0	0	0
MSTRG.12882.5	0	0	0	0	0	0
MSTRG.16624.11	1	0	0	0	1	0
MSTRG.9941.7	0	0	0	0	0	0
MSTRG.15356.1	0	0	0	0	0	0
