# Supplementary material for: RNA-seq analysis reveals the critical role of the novel lncRNA BIANCR in intramuscular adipogenesis through the ERK1/2 signaling pathway
Source: J Anim Sci Biotechnol. 2023 Feb 3;14:21. doi: 10.1186/s40104-022-00820-1 (PMC9896758; doi:10.1186/s40104-022-00820-1)
Supplement: Supplementary file 8 — Additional file 8. GO terms and KEGG pathways for DELs. [file 40104_2022_820_MOESM8_ESM.xlsx]

## Sheet: GO
Category	Term	Count	%	PValue	Genes	List Total	Pop Hits	Pop Total	Enrichment
GOTERM_BP_DIRECT	epithelial to mesenchymal transition	5	3.81679	9.4e-07	TGFBR3, TGFB2, AKNA, DLG5, HIF1A	112	27	16524	27.3214
GOTERM_BP_DIRECT	integrin-mediated signaling pathway	4	3.05344	0.00027	ITGB4, ITGA5, PTN, PLPP3	112	76	16524	7.76504
GOTERM_BP_DIRECT	angiogenesis	5	3.81679	0.00027	TGFBR3, CALD1, HIF1A, APLN, ACTG1	112	150	16524	4.91786
GOTERM_BP_DIRECT	negative regulation of plasma membrane long-chain fatty acid transport	2	1.52672	0.00027	IRS2, THBS1	112	4	16524	73.7679
GOTERM_BP_DIRECT	positive regulation of heart contraction	2	1.52672	0.00027	TGFB2, APLN	112	4	16524	73.7679
GOTERM_BP_DIRECT	regulation of transforming growth factor beta2 production	2	1.52672	0.00045	TGFB2, HIF1A	112	4	16524	73.7679
GOTERM_BP_DIRECT	regulation of stem cell differentiation	2	1.52672	0.00067	KDM3A, OCIAD1	112	4	16524	73.7679
GOTERM_BP_DIRECT	positive regulation of angiogenesis	4	3.05344	0.00067	SPHK1, HIF1A, F3, THBS1	112	96	16524	6.14732
GOTERM_BP_DIRECT	cell-cell adhesion mediated by integrin	2	1.52672	0.00094	ITGA5, PLPP3	112	5	16524	59.0143
GOTERM_BP_DIRECT	ion transport	3	2.29008	0.0016	TMEM63B, FXYD1, FXYD5	112	43	16524	10.2932
GOTERM_BP_DIRECT	positive regulation of vascular endothelial growth factor receptor signaling pathway	2	1.52672	0.0016	HIF1A, FGF10	112	6	16524	49.1786
GOTERM_BP_DIRECT	negative regulation of endoplasmic reticulum calcium ion concentration	2	1.52672	0.0018	RAP1GDS1, ATP2A1	112	6	16524	49.1786
GOTERM_BP_DIRECT	regulation of catalytic activity	4	3.05344	0.002	RANBP1, RGS2, HIF1A, SEC23B	112	113	16524	5.2225
GOTERM_BP_DIRECT	regulation of translation	3	2.29008	0.0029	RGS2, PELO	112	49	16524	9.0328
GOTERM_BP_DIRECT	positive regulation of peptidyl-tyrosine phosphorylation	3	2.29008	0.0029	ITGA5, PLPP3, FGF10	112	50	16524	8.85214
GOTERM_BP_DIRECT	regulation of ion transport	2	1.52672	0.0029	FXYD1, FXYD5	112	7	16524	42.1531
GOTERM_BP_DIRECT	positive regulation of mitochondrial calcium ion concentration	2	1.52672	0.0031	RAP1GDS1, ATP2A1	112	9	16524	32.7857
GOTERM_BP_DIRECT	cardiac epithelial to mesenchymal transition	2	1.52672	0.0034	TGFBR3, TGFB2	112	9	16524	32.7857
GOTERM_BP_DIRECT	activation of MAPK activity	3	2.29008	0.0034	LPAR1, THBS1, FGF10	112	62	16524	7.13882
GOTERM_BP_DIRECT	positive regulation of ossification	2	1.52672	0.0036	TGFB2, PTN	112	10	16524	29.5071

## Sheet: KEGG
Category	Term	Input	%	Pvalue	Genes	List Total	Pop Hits	Pop Total	Enrichment
KEGG_PATHWAY	Hypertrophic cardiomyopathy	5	3.81679	0.00056	TGFB2, ITGB4, ATP2A1, ITGA5, ACTG1	66	92	8948	7.36825
KEGG_PATHWAY	Dilated cardiomyopathy	5	3.81679	0.00078	TGFB2, ITGB4, ATP2A1, ITGA5, ACTG1	66	99	8948	6.84726
KEGG_PATHWAY	FoxO signaling pathway	5	3.81679	0.0027	CDKN2B, TGFB2, BCL6, IRS2, FOXO1	66	131	8948	5.17465
KEGG_PATHWAY	Proteoglycans in cancer	6	4.58015	0.0038	TGFB2, TIMP3, ITGA5, HIF1A, THBS1, ACTG1	66	204	8948	3.98752
KEGG_PATHWAY	Arrhythmogenic right ventricular cardiomyopathy	4	3.05344	0.0023	ITGB4, ATP2A1, ITGA5, ACTG1	66	76	8948	7.13557
KEGG_PATHWAY	Regulation of actin cytoskeleton	6	4.58015	0.0051	CXCL12, ITGB4, LPAR1, ITGA5, FGF10, ACTG1	66	217	8948	3.74864
KEGG_PATHWAY	ECM-receptor interaction	4	3.05344	0.0041	ITGB4, TNC, ITGA5, THBS1	66	89	8948	6.09329
KEGG_PATHWAY	Cellular senescence	5	3.81679	0.0073	LIN54, CDKN2B, TGFB2, SERPINE1, FOXO1	66	165	8948	4.10836
KEGG_PATHWAY	AGE-RAGE signaling pathway in diabetic complications	4	3.05344	0.0069	TGFB2, SERPINE1, F3, FOXO1	66	103	8948	5.26508
KEGG_PATHWAY	Pathways in cancer	9	6.87023	0.018	ARNT2, CDKN2B, TGFB2, CXCL12, GSTA4, LPAR1, HIF1A, FOXO1, FGF10	66	543	8948	2.24711
KEGG_PATHWAY	Thyroid hormone signaling pathway	4	3.05344	0.012	ATP2A1, HIF1A, FOXO1, ACTG1	66	121	8948	4.48184
KEGG_PATHWAY	Focal adhesion	5	3.81679	0.016	ITGB4, TNC, ITGA5, THBS1, ACTG1	66	201	8948	3.37253
KEGG_PATHWAY	MicroRNAs in cancer	6	4.58015	0.021	TGFB2, TNC, TIMP3, IRS2, ITGA5, THBS1	66	293	8948	2.7763
KEGG_PATHWAY	Chemical carcinogenesis - receptor activation	5	3.81679	0.021	CHRNA3, BCL6, GSTA4, RPS6KA2, FGF10	66	216	8948	3.13833
KEGG_PATHWAY	Glycerolipid metabolism	3	2.29008	0.013	PLPP5, LIPG, PLPP3	66	67	8948	6.07056
KEGG_PATHWAY	Renal cell carcinoma	3	2.29008	0.015	ARNT2, TGFB2, HIF1A	66	71	8948	5.72855
KEGG_PATHWAY	Thermogenesis	5	3.81679	0.032	COX19, KDM3A, NDUFB8, RPS6KA2, ACTG1	66	240	8948	2.82449
KEGG_PATHWAY	Phospholipase D signaling pathway	4	3.05344	0.026	SPHK1, LPAR1, PLPP3, DNM1	66	153	8948	3.54446
KEGG_PATHWAY	Hippo signaling pathway	4	3.05344	0.028	TGFB2, DLG5, SERPINE1, ACTG1	66	156	8948	3.4763
KEGG_PATHWAY	Bacterial invasion of epithelial cells	3	2.29008	0.018	ITGA5, DNM1, ACTG1	66	76	8948	5.35167
