# Supplementary material for: RNA-seq analysis reveals the critical role of the novel lncRNA BIANCR in intramuscular adipogenesis through the ERK1/2 signaling pathway
Source: J Anim Sci Biotechnol. 2023 Feb 3;14:21. doi: 10.1186/s40104-022-00820-1 (PMC9896758; doi:10.1186/s40104-022-00820-1)
Supplement: Supplementary file 9 — Additional file 9. Module information of WGCNA. [file 40104_2022_820_MOESM9_ESM.xlsx]

## Sheet: turquoise module
nodeName	module	exon nubmer	class code	geneTraitCor	geneModuleMembership
MSTRG.13965.1	turquoise	2	x	0.921085	0.885334
MSTRG.13964.1	turquoise	1	i	0.852508	0.844394
MSTRG.13963.1	turquoise	2	i	0.869488	0.873798
MSTRG.13967.1	turquoise	1	i	0.884902	0.859359
MSTRG.20830.1	turquoise	1	i	0.83462	0.789513
MSTRG.4186.1	turquoise	1	u	0.936087	0.780218
MSTRG.16361.1	turquoise	2	x	0.523524	0.663469
MSTRG.14864.3	turquoise	4	j	-0.722236	-0.710783
MSTRG.20831.1	turquoise	2	x	0.871529	0.823575
MSTRG.9196.1	turquoise	1	i	0.955675	0.905285
MSTRG.20832.1	turquoise	2	i	0.898893	0.869295
MSTRG.10356.28	turquoise	6	j	0.395853	0.437072
MSTRG.13225.2	turquoise	3	o	0.960357	0.860044
MSTRG.9973.1	turquoise	1	i	0.866126	0.871501
MSTRG.8564.3	turquoise	2	j	0.607839	0.575113
MSTRG.8736.1	turquoise	3	x	-0.525257	-0.586639
MSTRG.9966.5	turquoise	5	j	0.369362	0.48315
MSTRG.14738.1	turquoise	2	j	0.423094	0.606301
MSTRG.17421.2	turquoise	3	j	0.757013	0.702899
MSTRG.7709.1	turquoise	1	i	0.898736	0.986677
MSTRG.23481.11	turquoise	2	j	-0.673068	-0.795781
MSTRG.22585.1	turquoise	2	x	-0.581105	-0.735058
MSTRG.7711.1	turquoise	1	i	0.896848	0.976702
MSTRG.7715.1	turquoise	1	i	0.880951	0.973783
MSTRG.20382.3	turquoise	3	j	-0.847654	-0.651967
MSTRG.4056.1	turquoise	1	i	0.852295	0.897057
MSTRG.23818.1	turquoise	1	i	0.894793	0.968142
MSTRG.7710.1	turquoise	1	i	0.890861	0.984518
MSTRG.23820.1	turquoise	1	i	0.903195	0.963005
MSTRG.10583.2	turquoise	3	x	-0.963956	-0.817555
MSTRG.4559.6	turquoise	2	u	0.383151	0.44177
MSTRG.23973.2	turquoise	2	x	0.916509	0.765961
MSTRG.3178.1	turquoise	1	i	0.864905	0.923783
MSTRG.7708.1	turquoise	1	i	0.891246	0.976419
MSTRG.18969.1	turquoise	2	i	0.880996	0.981369
MSTRG.20194.1	turquoise	4	j	0.395663	0.697246
MSTRG.7714.1	turquoise	1	i	0.871246	0.985074
MSTRG.7704.1	turquoise	2	i	0.876997	0.979745
MSTRG.8126.1	turquoise	2	o	0.910399	0.969102
MSTRG.4080.2	turquoise	4	j	-0.480185	-0.54344
MSTRG.7712.1	turquoise	1	i	0.856889	0.990069
MSTRG.22523.1	turquoise	1	i	-0.924771	-0.705115
MSTRG.10583.1	turquoise	2	x	-0.985194	-0.840174
MSTRG.7782.1	turquoise	2	i	0.833264	0.836579
MSTRG.14834.2	turquoise	1	i	0.811447	0.988229
MSTRG.7713.1	turquoise	2	i	0.837149	0.984982
MSTRG.10280.1	turquoise	1	i	0.91153	0.877676
MSTRG.19111.1	turquoise	1	u	0.646368	0.566879
MSTRG.7777.4	turquoise	4	j	0.463309	0.566143
MSTRG.19110.1	turquoise	1	u	0.772903	0.783302
MSTRG.3176.1	turquoise	2	i	0.793169	0.926416
MSTRG.11996.1	turquoise	2	i	0.784306	0.977597
MSTRG.3177.1	turquoise	1	i	0.765927	0.920936
MSTRG.2916.1	turquoise	1	i	0.804155	0.935057
MSTRG.6214.5	turquoise	7	j	0.490806	0.556174
MSTRG.15051.2	turquoise	3	j	-0.667969	-0.63292
MSTRG.18898.1	turquoise	1	u	-0.935786	-0.725825
MSTRG.14704.1	turquoise	1	i	0.754874	0.952861
MSTRG.4293.10	turquoise	5	j	-0.939239	-0.708572
MSTRG.19139.1	turquoise	1	u	0.910231	0.900261
MSTRG.24320.7	turquoise	2	o	0.258849	0.347987
MSTRG.10800.3	turquoise	2	u	0.786738	0.811723
MSTRG.24626.3	turquoise	3	j	-0.375265	-0.614387
MSTRG.25626.1	turquoise	1	u	-0.961143	-0.771609
MSTRG.15704.1	turquoise	1	i	0.899609	0.91914
MSTRG.16624.11	turquoise	7	j	-0.751051	-0.730369
MSTRG.7719.1	turquoise	1	i	0.91973	0.859368
MSTRG.3939.1	turquoise	1	u	0.928634	0.835575
MSTRG.18968.1	turquoise	2	i	0.831841	0.977052
MSTRG.9967.1	turquoise	1	i	0.830533	0.992387
MSTRG.15705.1	turquoise	1	i	0.874425	0.913203
MSTRG.12281.1	turquoise	2	i	0.672961	0.688303
MSTRG.10513.1	turquoise	2	i	0.445129	0.695784
MSTRG.5492.2	turquoise	2	j	0.968153	0.830401
MSTRG.23264.7	turquoise	2	x	-0.241103	-0.280339
MSTRG.35.3	turquoise	4	x	-0.529177	-0.407278
MSTRG.24233.23	turquoise	2	i	-0.534877	-0.577788
MSTRG.24475.1	turquoise	1	i	0.439871	0.757603
MSTRG.24479.1	turquoise	1	i	0.507546	0.805523
MSTRG.23373.1	turquoise	2	o	0.779831	0.977999
MSTRG.12286.1	turquoise	1	i	0.856608	0.908278
MSTRG.21233.1	turquoise	1	u	-0.798402	-0.648684
MSTRG.6581.1	turquoise	1	i	0.88608	0.972408
MSTRG.13241.1	turquoise	1	i	0.588472	0.784445
MSTRG.9765.1	turquoise	2	x	0.942977	0.768159
MSTRG.12228.1	turquoise	1	u	0.925855	0.82591
MSTRG.18658.1	turquoise	1	i	0.917354	0.942865
MSTRG.24477.1	turquoise	1	i	0.525741	0.817278
MSTRG.18881.1	turquoise	1	i	0.90745	0.984625
MSTRG.24256.1	turquoise	1	i	0.811225	0.982202
MSTRG.16519.3	turquoise	2	j	0.275991	0.522097
MSTRG.10514.1	turquoise	2	i	0.412971	0.685737
MSTRG.24473.2	turquoise	1	x	0.466662	0.745142
MSTRG.18880.1	turquoise	1	i	0.89348	0.974317
MSTRG.10952.2	turquoise	3	u	-0.487815	-0.635196
MSTRG.3560.2	turquoise	2	j	0.669197	0.821952
MSTRG.5411.6	turquoise	3	j	-0.34869	-0.520787
MSTRG.16520.1	turquoise	2	x	0.961861	0.841144
MSTRG.24474.1	turquoise	1	i	0.515275	0.796185
MSTRG.2257.1	turquoise	1	i	0.873812	0.942365
MSTRG.21762.1	turquoise	2	o	0.714396	0.902265
MSTRG.4312.2	turquoise	3	j	0.504385	0.624915
MSTRG.10515.1	turquoise	2	i	0.435116	0.765345
MSTRG.10214.3	turquoise	2	i	-0.697309	-0.510289
MSTRG.16229.1	turquoise	1	i	0.658105	0.889672
MSTRG.22716.1	turquoise	1	i	0.725822	0.775599
MSTRG.400.3	turquoise	4	j	0.67151	0.613746
MSTRG.16169.1	turquoise	1	i	0.895291	0.902002
MSTRG.2761.1	turquoise	1	u	0.811062	0.861329
MSTRG.223.1	turquoise	1	i	0.674062	0.851546
MSTRG.13208.1	turquoise	1	i	0.677777	0.579759
MSTRG.10802.1	turquoise	1	u	0.687991	0.772892
MSTRG.12470.1	turquoise	1	i	-0.507242	-0.6231
MSTRG.22770.2	turquoise	4	j	0.629337	0.585204
MSTRG.13546.1	turquoise	1	i	0.893885	0.926889
MSTRG.4559.3	turquoise	2	u	0.363278	0.362682
MSTRG.22302.4	turquoise	4	j	-0.87191	-0.656062
MSTRG.25343.1	turquoise	1	i	0.825053	0.867261
MSTRG.14188.1	turquoise	1	i	0.828139	0.931811
MSTRG.8988.1	turquoise	1	i	0.752301	0.970727
MSTRG.19492.1	turquoise	1	i	0.766874	0.91235
MSTRG.12281.2	turquoise	2	i	0.549668	0.579154
MSTRG.4226.1	turquoise	1	u	-0.874882	-0.786805
MSTRG.14044.1	turquoise	1	i	0.816481	0.967059
MSTRG.4756.1	turquoise	2	x	-0.537605	-0.71959
MSTRG.16232.1	turquoise	1	i	0.741332	0.960988
MSTRG.3752.1	turquoise	6	j	-0.617848	-0.694694
MSTRG.24042.3	turquoise	2	o	0.897206	0.920924
MSTRG.14037.1	turquoise	1	u	0.815323	0.886199
MSTRG.914.1	turquoise	1	i	0.823158	0.922106
MSTRG.8468.1	turquoise	1	i	0.839763	0.934729
MSTRG.8991.1	turquoise	1	i	0.759148	0.92321
MSTRG.3140.3	turquoise	6	j	0.931471	0.972248
MSTRG.2213.1	turquoise	1	u	0.853027	0.836474
MSTRG.2873.1	turquoise	1	u	0.484371	0.582295
MSTRG.16230.1	turquoise	1	i	0.738952	0.94853
MSTRG.6468.1	turquoise	1	i	0.314505	0.539472
MSTRG.18353.1	turquoise	1	i	0.769952	0.925674
MSTRG.20339.1	turquoise	2	x	0.72037	0.859841
MSTRG.2770.1	turquoise	2	i	0.80371	0.955572
MSTRG.8906.5	turquoise	2	j	0.525346	0.622592
MSTRG.23643.1	turquoise	2	i	0.696073	0.928354
MSTRG.7781.1	turquoise	1	i	0.847518	0.86984
MSTRG.17920.1	turquoise	2	x	0.854682	0.835264
MSTRG.22244.1	turquoise	1	i	0.875438	0.831696
MSTRG.10304.1	turquoise	1	i	0.873689	0.937561
MSTRG.8000.2	turquoise	3	j	0.793559	0.885577
MSTRG.23642.1	turquoise	2	i	0.613069	0.881319
MSTRG.12335.1	turquoise	2	i	0.599353	0.790558
MSTRG.18874.1	turquoise	2	i	0.636109	0.881653
MSTRG.2763.1	turquoise	1	u	0.772464	0.94867
MSTRG.22085.6	turquoise	5	j	-0.417316	-0.453753
MSTRG.915.1	turquoise	1	i	0.7433	0.909165
MSTRG.17597.1	turquoise	1	i	0.766284	0.903281
MSTRG.1789.1	turquoise	1	i	0.0565662	0.27968
MSTRG.3020.15	turquoise	4	j	-0.775435	-0.699462
MSTRG.10133.1	turquoise	2	x	0.722316	0.797658
MSTRG.14463.2	turquoise	2	u	0.490837	0.616997
MSTRG.25404.1	turquoise	1	i	0.710538	0.936968
MSTRG.10131.1	turquoise	3	o	0.75279	0.841787
MSTRG.7705.1	turquoise	2	o	0.552631	0.730448
MSTRG.6019.1	turquoise	1	i	0.661789	0.875585
MSTRG.23745.1	turquoise	1	u	0.818442	0.936895
MSTRG.3741.3	turquoise	5	j	-0.700132	-0.729649
MSTRG.23144.1	turquoise	1	u	0.827595	0.804792
MSTRG.19974.1	turquoise	1	i	0.637784	0.921275
MSTRG.12649.1	turquoise	2	i	0.502617	0.803697
MSTRG.92.1	turquoise	4	j	-0.780553	-0.77065
MSTRG.1834.2	turquoise	4	u	-0.827322	-0.783638
MSTRG.24693.1	turquoise	1	u	-0.498137	-0.402122
MSTRG.8650.1	turquoise	1	u	0.793253	0.640121
MSTRG.23120.2	turquoise	4	u	-0.548455	-0.494069
MSTRG.858.1	turquoise	1	i	0.756686	0.972028
MSTRG.5649.1	turquoise	2	i	0.472685	0.78489
MSTRG.9032.1	turquoise	1	i	0.748961	0.967158
MSTRG.24233.24	turquoise	4	i	-0.546601	-0.410273
MSTRG.6227.1	turquoise	3	j	0.776754	0.815883
MSTRG.14014.4	turquoise	4	j	0.623354	0.538337
MSTRG.79.1	turquoise	1	u	0.683261	0.789053
MSTRG.24832.1	turquoise	1	u	0.822081	0.914791
MSTRG.12180.1	turquoise	1	i	0.747255	0.942465
MSTRG.22342.1	turquoise	1	u	0.762487	0.779292
MSTRG.10576.1	turquoise	1	i	0.795438	0.877031
MSTRG.8822.1	turquoise	1	u	0.682584	0.874599
MSTRG.15215.1	turquoise	2	i	0.638062	0.872156
MSTRG.16357.1	turquoise	9	j	-0.685846	-0.638653
MSTRG.14042.1	turquoise	1	i	0.747382	0.920955
MSTRG.24043.1	turquoise	1	i	0.871598	0.887968
MSTRG.15189.6	turquoise	3	j	-0.767156	-0.951203
MSTRG.19572.1	turquoise	2	x	0.638507	0.90296
MSTRG.17543.6	turquoise	1	i	0.849197	0.966064
MSTRG.3123.1	turquoise	1	i	0.698406	0.715469
MSTRG.23277.1	turquoise	1	i	0.588997	0.756364
MSTRG.7528.1	turquoise	1	i	0.793254	0.650968
MSTRG.14175.1	turquoise	1	i	0.81417	0.907176
MSTRG.21765.1	turquoise	2	i	0.591796	0.878815
MSTRG.1510.1	turquoise	1	u	0.580721	0.856253
MSTRG.4568.2	turquoise	4	j	0.641797	0.769977
MSTRG.3293.1	turquoise	2	j	0.480469	0.506514
MSTRG.3605.2	turquoise	2	u	0.575752	0.531015
MSTRG.3807.1	turquoise	1	i	0.821341	0.926948
MSTRG.21479.1	turquoise	4	j	0.641539	0.669419
MSTRG.5851.1	turquoise	2	i	0.540595	0.717349
MSTRG.6526.4	turquoise	2	j	0.65498	0.793605
MSTRG.24232.1	turquoise	2	x	-0.674979	-0.587827
MSTRG.20400.1	turquoise	1	i	0.722562	0.848525
MSTRG.2125.10	turquoise	2	o	0.59396	0.818925
MSTRG.16357.3	turquoise	4	j	-0.729883	-0.828457
MSTRG.24320.8	turquoise	2	o	-0.304379	-0.617024
MSTRG.1031.1	turquoise	1	i	0.304211	0.608672
MSTRG.8852.1	turquoise	1	i	0.530516	0.815865
MSTRG.7671.2	turquoise	2	i	0.565725	0.853552
MSTRG.7971.1	turquoise	5	j	0.258804	0.362338
MSTRG.16449.1	turquoise	1	i	0.861563	0.86774
MSTRG.20839.1	turquoise	2	o	0.789921	0.696055
MSTRG.13239.1	turquoise	2	i	0.450833	0.633442
MSTRG.23598.1	turquoise	1	i	0.725691	0.900891
MSTRG.1183.1	turquoise	1	i	0.690777	0.894232
MSTRG.10223.1	turquoise	1	i	0.71539	0.903214
MSTRG.14875.1	turquoise	1	i	0.421051	0.572939
MSTRG.8981.1	turquoise	2	x	0.684942	0.849303
MSTRG.18040.1	turquoise	1	i	0.69957	0.917116
MSTRG.10796.1	turquoise	2	x	0.778109	0.832036
MSTRG.23604.1	turquoise	1	i	0.589966	0.878069
MSTRG.21938.1	turquoise	1	i	0.549804	0.574002
MSTRG.23264.1	turquoise	5	x	0.122101	0.237228
MSTRG.12486.1	turquoise	1	i	0.363629	0.694292
MSTRG.18063.1	turquoise	1	i	0.740351	0.723254
MSTRG.3960.1	turquoise	1	i	0.743266	0.852277
MSTRG.18029.2	turquoise	2	o	0.553054	0.637325
MSTRG.10581.1	turquoise	1	u	0.78622	0.850933
MSTRG.23174.1	turquoise	1	i	0.760808	0.663259
MSTRG.13046.2	turquoise	3	j	-0.516835	-0.527506
MSTRG.6087.1	turquoise	3	x	0.336798	0.39769
MSTRG.20407.6	turquoise	3	j	0.619157	0.458286
MSTRG.1349.1	turquoise	1	i	0.805264	0.97018
MSTRG.20120.1	turquoise	5	j	0.520429	0.559471
MSTRG.3959.1	turquoise	1	i	0.708542	0.819461
MSTRG.3372.1	turquoise	1	i	0.808222	0.882717
MSTRG.8060.1	turquoise	2	i	0.633243	0.918298
MSTRG.11761.1	turquoise	4	j	0.48876	0.507931
MSTRG.12797.1	turquoise	1	u	0.457401	0.592813
MSTRG.11980.1	turquoise	1	i	-0.664655	-0.727467
MSTRG.13709.2	turquoise	3	j	0.676187	0.655691
MSTRG.19375.1	turquoise	2	i	0.562246	0.869362
MSTRG.15267.1	turquoise	3	j	-0.482656	-0.333366
MSTRG.10501.1	turquoise	2	j	0.800226	0.893563
MSTRG.2631.1	turquoise	1	i	0.821327	0.793158
MSTRG.2477.4	turquoise	5	j	0.00230343	0.152968
MSTRG.17511.1	turquoise	1	i	0.443246	0.451727
MSTRG.10854.1	turquoise	1	u	0.365699	0.572204
MSTRG.10193.1	turquoise	1	i	0.770487	0.948641
MSTRG.1823.1	turquoise	1	u	0.702245	0.820016
MSTRG.1523.1	turquoise	1	i	0.625351	0.876886
MSTRG.22576.1	turquoise	2	j	0.655924	0.665915
MSTRG.22573.1	turquoise	1	i	0.76527	0.672155
MSTRG.7063.1	turquoise	2	x	0.647242	0.827621
MSTRG.8020.7	turquoise	4	j	0.462589	0.698136
MSTRG.25301.1	turquoise	1	i	0.770053	0.888592
MSTRG.10356.24	turquoise	7	j	0.142035	-0.138379
MSTRG.5359.1	turquoise	2	i	0.443761	0.742668
MSTRG.13632.1	turquoise	5	j	0.612183	0.602455
MSTRG.16509.1	turquoise	1	i	0.53395	0.771618
MSTRG.2128.1	turquoise	2	i	0.774217	0.918769
MSTRG.6668.1	turquoise	1	i	0.810393	0.952948
MSTRG.11345.1	turquoise	1	i	0.293013	0.611754
MSTRG.18807.5	turquoise	4	j	-0.375675	-0.421432
MSTRG.1768.1	turquoise	1	u	0.605394	0.697369
MSTRG.8646.1	turquoise	2	x	0.746091	0.801829
MSTRG.22829.1	turquoise	2	i	0.785341	0.957498
MSTRG.23264.23	turquoise	3	x	-0.369529	-0.404787
MSTRG.298.1	turquoise	1	i	0.768282	0.922216
MSTRG.23143.1	turquoise	1	i	0.596468	0.806398
MSTRG.7232.1	turquoise	1	i	0.567661	0.592749
MSTRG.886.1	turquoise	1	u	0.814819	0.706863
MSTRG.20401.1	turquoise	1	i	0.39698	0.485449
MSTRG.24233.27	turquoise	3	i	-0.183921	-0.382305
MSTRG.14978.1	turquoise	1	i	0.535687	0.738901
MSTRG.20983.1	turquoise	2	i	0.394024	0.586043
MSTRG.10192.1	turquoise	1	i	0.599139	0.783341
MSTRG.6054.1	turquoise	1	i	0.616737	0.828127
MSTRG.13263.3	turquoise	3	j	0.364319	0.470979
MSTRG.11869.1	turquoise	1	i	-0.31229	-0.377105
MSTRG.5655.1	turquoise	2	i	0.188985	0.54286
MSTRG.15145.1	turquoise	1	u	0.660552	0.859802
MSTRG.19924.1	turquoise	1	u	0.32643	0.645092
MSTRG.23981.2	turquoise	2	i	0.322994	0.660228
MSTRG.23029.1	turquoise	1	i	-0.810991	-0.784483
MSTRG.19940.1	turquoise	2	x	0.562279	0.570746
MSTRG.25317.1	turquoise	1	u	0.760099	0.846232
MSTRG.17077.1	turquoise	1	i	0.574294	0.789386
MSTRG.6.1	turquoise	1	i	0.774439	0.794602
MSTRG.15994.3	turquoise	2	j	0.433216	0.268312
MSTRG.2806.1	turquoise	2	o	0.66077	0.778189
MSTRG.23443.2	turquoise	2	u	-0.289256	-0.407873
MSTRG.6246.1	turquoise	1	i	0.695394	0.911702
MSTRG.7586.6	turquoise	1	i	0.736151	0.749562
MSTRG.25059.5	turquoise	4	j	0.32171	0.442663
MSTRG.9502.1	turquoise	1	i	0.419228	0.744014
MSTRG.3198.1	turquoise	1	i	0.598181	0.839383
MSTRG.10389.1	turquoise	1	i	0.587919	0.858227
MSTRG.12341.1	turquoise	1	i	0.767085	0.719545
MSTRG.2343.1	turquoise	2	i	0.574429	0.764636
MSTRG.18329.1	turquoise	2	x	0.805434	0.954122
MSTRG.35.6	turquoise	3	i	0.634039	0.528517
MSTRG.12882.3	turquoise	3	o	0.354562	0.142276
MSTRG.24985.11	turquoise	5	j	0.0935343	0.231878
MSTRG.23264.2	turquoise	3	x	-0.0718951	-0.22924
MSTRG.6875.2	turquoise	3	j	0.46051	0.589642
MSTRG.176.1	turquoise	1	u	0.438754	0.505783
MSTRG.11749.1	turquoise	4	j	0.412775	0.545041
MSTRG.23726.1	turquoise	1	i	0.661591	0.869897
MSTRG.2073.1	turquoise	2	i	0.549496	0.865943
MSTRG.23437.1	turquoise	3	j	0.262136	0.338567
MSTRG.9941.9	turquoise	2	u	0.159769	0.372034
MSTRG.23264.18	turquoise	4	x	-0.233213	-0.438322
MSTRG.35.8	turquoise	3	i	0.00306883	-0.157633
MSTRG.18388.3	turquoise	3	o	0.278422	0.318468
MSTRG.6208.1	turquoise	2	j	0.0884965	0.28136
MSTRG.6602.1	turquoise	2	x	0.599312	0.819858
MSTRG.8375.1	turquoise	1	i	0.613317	0.764376
MSTRG.35.7	turquoise	3	i	-0.155195	-0.230736
MSTRG.25203.1	turquoise	1	i	-0.186865	-0.348231
MSTRG.7616.1	turquoise	2	x	0.0720603	0.212361
MSTRG.3083.1	turquoise	1	u	0.538479	0.497367
MSTRG.6634.2	turquoise	3	x	-0.285178	-0.336847
MSTRG.18573.1	turquoise	1	i	0.465775	0.538485
MSTRG.4836.1	turquoise	2	o	-0.132217	0.221101
MSTRG.4744.6	turquoise	2	j	0.499314	0.662664
MSTRG.16329.3	turquoise	6	j	-0.32922	-0.349919
MSTRG.18807.2	turquoise	5	j	0.34971	0.530875
MSTRG.19965.1	turquoise	1	i	0.585321	0.8024
MSTRG.24188.9	turquoise	3	j	0.339259	0.528457
MSTRG.3.1	turquoise	2	u	0.291753	0.382728
MSTRG.19336.1	turquoise	1	u	0.650426	0.930183
MSTRG.8907.2	turquoise	2	i	0.00696888	-0.195779
MSTRG.8907.1	turquoise	2	i	0.289229	0.16406
MSTRG.11714.1	turquoise	1	i	0.341602	0.594608
MSTRG.5309.1	turquoise	1	u	-0.820276	-0.679705
MSTRG.7777.3	turquoise	4	j	0.275357	0.374252
MSTRG.10236.1	turquoise	4	u	0.312271	0.423586
MSTRG.2126.1	turquoise	2	o	0.599827	0.796452
MSTRG.8877.2	turquoise	5	j	-0.386844	-0.401162
MSTRG.12059.6	turquoise	4	j	-0.356487	-0.529021
MSTRG.3141.8	turquoise	5	j	-0.223	-0.294709
MSTRG.14458.5	turquoise	3	j	0.59637	0.766106
MSTRG.16506.1	turquoise	1	i	0.285878	0.609221
MSTRG.19954.1	turquoise	1	i	0.0337244	0.233921
MSTRG.571.1	turquoise	1	i	0.497339	0.796281
MSTRG.13461.2	turquoise	3	j	-0.261705	-0.423849
MSTRG.22085.7	turquoise	5	j	-0.505865	-0.688538
MSTRG.24219.1	turquoise	3	j	0.773469	0.717205
MSTRG.17691.1	turquoise	3	j	0.630812	0.478857
MSTRG.15183.1	turquoise	1	i	0.343296	0.670175
MSTRG.14410.3	turquoise	3	j	0.464069	0.474683
MSTRG.15671.1	turquoise	1	i	0.328505	0.62018
MSTRG.15613.1	turquoise	1	i	0.616412	0.82192
MSTRG.13535.1	turquoise	3	j	0.487243	0.527651
MSTRG.483.1	turquoise	1	u	-0.459518	-0.636265
MSTRG.1525.1	turquoise	1	i	0.231148	0.33695
MSTRG.9377.2	turquoise	5	j	-0.194878	-0.277087
MSTRG.15962.1	turquoise	3	j	0.328237	0.346334
MSTRG.18598.1	turquoise	1	i	0.563175	0.814037
MSTRG.14094.1	turquoise	5	j	-0.310803	-0.583741
MSTRG.1951.1	turquoise	1	i	0.389081	0.75758
MSTRG.24320.22	turquoise	3	u	0.160289	0.211608
MSTRG.3790.4	turquoise	2	o	0.381077	0.39635
MSTRG.2688.1	turquoise	1	i	-0.536272	-0.350909
MSTRG.23226.7	turquoise	3	j	-0.389447	-0.546932
MSTRG.3670.1	turquoise	1	i	0.425035	0.770024
MSTRG.13583.3	turquoise	3	j	-0.557295	-0.381321
MSTRG.3390.1	turquoise	3	j	-0.525395	-0.698102
MSTRG.8564.2	turquoise	2	j	0.313575	0.320653
MSTRG.9940.8	turquoise	2	u	-0.0844404	-0.314614
MSTRG.13563.1	turquoise	1	i	-0.79533	-0.80063
MSTRG.35.1	turquoise	4	x	0.0154188	0.102647
MSTRG.2161.8	turquoise	2	j	0.339139	0.221043
MSTRG.9422.2	turquoise	4	j	-0.198918	-0.406738
MSTRG.13741.1	turquoise	7	j	0.245249	0.233931
MSTRG.10272.1	turquoise	3	x	-0.0750741	-0.131653
MSTRG.11240.2	turquoise	5	j	-0.122424	-0.313673
MSTRG.16519.1	turquoise	2	j	0.0432582	-0.118859
MSTRG.19995.5	turquoise	2	o	0.00306903	0.151084
MSTRG.23155.1	turquoise	3	j	0.168777	0.297657
MSTRG.21807.1	turquoise	1	i	-0.142861	-0.358059
MSTRG.23227.6	turquoise	7	j	-0.15141	-0.336643
MSTRG.3560.3	turquoise	3	j	-0.104035	-0.225507
MSTRG.9633.2	turquoise	2	x	0.116893	0.313248
MSTRG.6034.1	turquoise	1	i	0.586412	0.779003
MSTRG.21738.1	turquoise	1	u	0.794637	0.692362
MSTRG.16127.1	turquoise	1	i	0.565794	0.421729
MSTRG.874.1	turquoise	1	i	0.390279	0.611472
MSTRG.9903.1	turquoise	1	i	0.456992	0.657743
MSTRG.12670.1	turquoise	1	u	0.643902	0.831163
MSTRG.329.1	turquoise	1	i	0.798175	0.733152
MSTRG.16875.1	turquoise	1	i	0.660234	0.656441
MSTRG.9041.1	turquoise	1	i	0.302189	0.437458
MSTRG.13656.1	turquoise	1	i	0.122907	0.254281
MSTRG.24483.1	turquoise	1	i	0.35976	0.63451
MSTRG.14125.1	turquoise	1	u	0.525085	0.739899
MSTRG.13452.1	turquoise	1	u	-0.309494	-0.426598
MSTRG.11217.1	turquoise	2	u	-0.663692	-0.850937
MSTRG.25400.1	turquoise	1	i	0.574695	0.771165
MSTRG.8092.1	turquoise	1	i	-0.411098	-0.57343
MSTRG.12520.1	turquoise	1	u	0.73606	0.815957
MSTRG.9406.1	turquoise	1	i	0.579599	0.783421
MSTRG.18833.1	turquoise	1	u	0.384603	0.500264
MSTRG.12332.1	turquoise	1	i	-0.801354	-0.742625
MSTRG.13750.1	turquoise	1	u	0.406826	0.523691
MSTRG.12599.1	turquoise	1	i	0.840695	0.877772
MSTRG.14997.1	turquoise	1	i	0.588787	0.769472
MSTRG.7446.1	turquoise	1	i	0.805717	0.939273
MSTRG.2892.1	turquoise	1	u	0.626355	0.643088
MSTRG.24905.1	turquoise	1	i	0.262327	0.368799
MSTRG.2450.1	turquoise	2	i	-0.582286	-0.671289
MSTRG.23600.1	turquoise	1	i	0.404435	0.491303
MSTRG.4216.1	turquoise	1	u	0.471598	0.615511
MSTRG.589.1	turquoise	1	i	0.5813	0.7794
MSTRG.2759.1	turquoise	3	j	0.442852	0.65425
MSTRG.849.1	turquoise	1	i	0.648665	0.773982
MSTRG.10852.1	turquoise	1	u	0.663931	0.690818
MSTRG.6811.1	turquoise	1	i	0.750177	0.725986
MSTRG.14485.1	turquoise	1	i	0.809089	0.893118
MSTRG.20261.1	turquoise	1	u	0.79263	0.733019
MSTRG.23178.1	turquoise	1	u	0.209972	0.338228
MSTRG.15676.1	turquoise	1	i	0.347444	0.594557
MSTRG.4173.1	turquoise	1	u	0.670976	0.656288
MSTRG.7549.1	turquoise	2	i	-0.212433	-0.22467
MSTRG.24553.1	turquoise	1	i	0.725062	0.733182
MSTRG.19510.1	turquoise	1	u	0.804477	0.824353
MSTRG.13628.1	turquoise	1	u	-0.286348	-0.467077
MSTRG.11870.1	turquoise	1	u	0.475906	0.597008
MSTRG.13240.1	turquoise	1	i	0.580666	0.803316
MSTRG.5281.1	turquoise	1	u	0.805945	0.748443
MSTRG.9766.2	turquoise	2	j	0.86294	0.859075
MSTRG.6567.1	turquoise	1	u	-0.0166469	0.183606
MSTRG.11101.1	turquoise	1	u	0.800208	0.92062
MSTRG.10996.1	turquoise	1	u	0.65265	0.616024
MSTRG.15562.1	turquoise	1	u	0.814513	0.960943
MSTRG.17454.1	turquoise	1	u	0.847219	0.807417
MSTRG.25385.1	turquoise	1	u	0.833103	0.848924
MSTRG.8134.1	turquoise	1	u	0.940651	0.859969
MSTRG.14371.1	turquoise	1	i	0.542238	0.487525
MSTRG.23457.1	turquoise	1	i	0.779082	0.803536
MSTRG.12736.1	turquoise	1	u	-0.362571	-0.429057
MSTRG.14350.1	turquoise	1	i	0.464886	0.609869
MSTRG.12443.1	turquoise	1	u	-0.715732	-0.634387
MSTRG.4688.1	turquoise	1	i	0.347378	0.599061
MSTRG.3504.1	turquoise	1	u	0.645891	0.773283
MSTRG.3254.1	turquoise	1	u	0.80043	0.676882
MSTRG.24620.1	turquoise	1	u	0.865733	0.944274
MSTRG.9592.1	turquoise	1	i	0.573459	0.791324
MSTRG.8258.1	turquoise	1	i	0.189247	0.452451
MSTRG.17327.1	turquoise	1	i	0.317394	0.344476
MSTRG.17579.1	turquoise	1	i	0.681442	0.900496
MSTRG.3744.1	turquoise	1	i	0.341187	0.608215
MSTRG.15000.1	turquoise	1	i	0.695425	0.86458
MSTRG.3883.1	turquoise	1	i	0.254191	0.436756
MSTRG.14062.1	turquoise	1	u	0.356953	0.347385
MSTRG.17499.1	turquoise	1	i	-0.433567	-0.457697
MSTRG.24669.1	turquoise	1	i	0.586686	0.626366
MSTRG.23559.1	turquoise	1	u	0.57842	0.642476
MSTRG.5572.1	turquoise	1	i	0.409544	0.537316
MSTRG.9435.1	turquoise	1	u	0.622687	0.878011
MSTRG.6287.1	turquoise	2	o	0.83385	0.891831
MSTRG.23314.1	turquoise	2	u	0.735229	0.735428
MSTRG.4157.1	turquoise	1	u	-0.771448	-0.793149
MSTRG.14405.1	turquoise	2	u	0.533092	0.511464
MSTRG.19666.1	turquoise	1	u	0.217729	0.465744
MSTRG.14344.1	turquoise	1	u	-0.0836653	-0.296899
MSTRG.19318.1	turquoise	2	x	0.745317	0.733931
MSTRG.12306.1	turquoise	1	u	0.136693	0.258186
MSTRG.13819.1	turquoise	1	u	0.766846	0.821828
MSTRG.23639.1	turquoise	1	i	0.185512	0.240384
MSTRG.3186.1	turquoise	1	i	0.526628	0.82048
MSTRG.9174.1	turquoise	1	i	0.66038	0.685846
MSTRG.19426.1	turquoise	1	i	0.735505	0.833664
MSTRG.1156.1	turquoise	1	u	0.569268	0.819583
MSTRG.14174.1	turquoise	1	i	0.831945	0.932397
MSTRG.3302.1	turquoise	1	i	0.683354	0.834243
MSTRG.24500.1	turquoise	1	u	0.442812	0.534793
MSTRG.21118.1	turquoise	1	u	0.889482	0.787504
MSTRG.22500.1	turquoise	1	i	0.484972	0.584482
MSTRG.3889.1	turquoise	1	u	0.844003	0.762057
MSTRG.20890.1	turquoise	1	i	-0.40606	-0.430912
MSTRG.5556.1	turquoise	1	u	0.461134	0.594216
MSTRG.11579.1	turquoise	1	i	0.434743	0.664285
MSTRG.21038.1	turquoise	1	i	-0.646724	-0.678713
MSTRG.9305.1	turquoise	2	o	0.474196	0.76213
MSTRG.5766.1	turquoise	1	u	0.443962	0.504361
MSTRG.9175.1	turquoise	1	i	0.844785	0.734516
MSTRG.19216.1	turquoise	1	i	0.559821	0.761362
MSTRG.20210.1	turquoise	1	i	0.7048	0.696184
MSTRG.6493.1	turquoise	1	i	0.649047	0.843925
MSTRG.10578.1	turquoise	1	i	0.88064	0.836939
MSTRG.6291.1	turquoise	1	u	0.814415	0.92516
MSTRG.2884.1	turquoise	1	u	0.587679	0.759156
MSTRG.2666.1	turquoise	1	x	0.494203	0.810049
MSTRG.23626.1	turquoise	1	i	0.528424	0.592235
MSTRG.918.1	turquoise	1	i	0.378211	0.506988
MSTRG.17592.1	turquoise	1	i	0.694941	0.739996
MSTRG.24085.1	turquoise	1	i	0.772312	0.795672
MSTRG.16281.9	turquoise	3	j	0.368325	0.529999
MSTRG.11894.1	turquoise	1	i	0.143896	0.30033
MSTRG.3586.1	turquoise	1	i	0.736474	0.904205
MSTRG.22869.1	turquoise	1	i	0.48416	0.60404
MSTRG.15341.1	turquoise	1	u	0.279199	0.527224
MSTRG.18825.1	turquoise	1	i	0.651313	0.806168
MSTRG.15242.1	turquoise	1	u	0.24595	0.394629
MSTRG.3374.1	turquoise	1	u	0.631605	0.741117
MSTRG.23965.1	turquoise	1	u	-0.583462	-0.745934
MSTRG.17596.1	turquoise	1	i	0.732498	0.926891
MSTRG.19702.1	turquoise	1	u	0.447292	0.740699
MSTRG.16770.1	turquoise	1	u	-0.806186	-0.601562
MSTRG.10114.1	turquoise	1	i	0.646419	0.688049
MSTRG.7440.1	turquoise	1	x	0.458799	0.559957
MSTRG.11209.1	turquoise	1	i	0.576562	0.795744
MSTRG.12400.1	turquoise	1	i	0.671498	0.715194
MSTRG.4125.1	turquoise	1	u	0.876911	0.896419
MSTRG.1056.1	turquoise	1	i	0.52009	0.547137
MSTRG.386.1	turquoise	1	i	0.357286	0.70151
MSTRG.18680.1	turquoise	1	i	0.473362	0.605698
MSTRG.4687.1	turquoise	1	i	0.104733	0.421077
MSTRG.1685.1	turquoise	1	u	0.180681	0.453863
MSTRG.5266.1	turquoise	1	i	0.659465	0.889349
MSTRG.7362.1	turquoise	1	u	0.695265	0.713049
MSTRG.20479.1	turquoise	1	u	0.78393	0.770168
MSTRG.195.1	turquoise	1	u	0.634294	0.683931
MSTRG.19618.1	turquoise	1	i	-0.794895	-0.66468
MSTRG.9361.1	turquoise	1	i	0.0908997	0.283649
MSTRG.11482.1	turquoise	1	u	0.528589	0.641441
MSTRG.11138.1	turquoise	1	i	0.686997	0.886474
MSTRG.2262.1	turquoise	1	i	0.759489	0.929422
MSTRG.332.1	turquoise	1	i	0.246521	0.443382
MSTRG.19084.1	turquoise	1	u	0.292504	0.392207
MSTRG.6025.1	turquoise	1	i	0.754696	0.884255
MSTRG.6756.1	turquoise	1	u	0.66711	0.848866
MSTRG.3026.1	turquoise	2	u	0.32089	0.335055
MSTRG.15423.1	turquoise	1	i	-0.0301595	0.237867
MSTRG.1085.1	turquoise	1	u	0.60293	0.766218
MSTRG.20394.1	turquoise	1	i	0.315632	0.593307
MSTRG.18662.1	turquoise	1	i	0.317377	0.614231
MSTRG.1887.1	turquoise	1	i	0.447901	0.768401
MSTRG.3952.1	turquoise	1	u	0.654763	0.613067
MSTRG.11637.1	turquoise	1	i	0.661371	0.67347
MSTRG.7871.1	turquoise	1	i	0.515353	0.666816
MSTRG.1512.1	turquoise	2	u	0.0513692	0.215665
MSTRG.8821.1	turquoise	1	u	0.450334	0.650912
MSTRG.18119.7	turquoise	2	j	-0.577125	-0.687863
MSTRG.12974.1	turquoise	1	u	0.592675	0.670395
MSTRG.3734.1	turquoise	1	i	0.683357	0.848663
MSTRG.11018.1	turquoise	1	u	0.78755	0.738193
MSTRG.16609.1	turquoise	1	u	0.605492	0.838135
MSTRG.16632.1	turquoise	1	u	0.672314	0.582523
MSTRG.5601.1	turquoise	1	u	-0.402549	-0.633637
MSTRG.8977.1	turquoise	1	u	-0.763826	-0.570984
MSTRG.18451.1	turquoise	1	i	-0.00961878	0.298439
MSTRG.25453.1	turquoise	1	u	0.697672	0.850726
MSTRG.14917.1	turquoise	1	i	0.476142	0.557902
MSTRG.1509.1	turquoise	1	u	0.309009	0.637227
MSTRG.13645.2	turquoise	2	u	0.283636	0.525759
MSTRG.7041.1	turquoise	1	i	0.778112	0.764288
MSTRG.9589.1	turquoise	1	i	0.499128	0.767001
MSTRG.3237.1	turquoise	1	i	0.356037	0.558658
MSTRG.7659.1	turquoise	1	u	0.51981	0.596394
MSTRG.14473.1	turquoise	1	u	-0.518791	-0.599729
MSTRG.6091.1	turquoise	1	i	0.39314	0.646931
MSTRG.2214.1	turquoise	1	u	0.815395	0.747188
MSTRG.5913.1	turquoise	1	i	0.680144	0.818123
MSTRG.8866.1	turquoise	1	i	0.869404	0.918902
MSTRG.15446.1	turquoise	1	i	0.781445	0.916782
MSTRG.3851.1	turquoise	1	i	0.421459	0.563559
MSTRG.1013.1	turquoise	1	u	0.487057	0.643955
MSTRG.8453.1	turquoise	1	i	-0.604434	-0.658483
MSTRG.712.1	turquoise	1	u	0.309233	0.428341
MSTRG.8680.1	turquoise	1	u	0.891077	0.930239
MSTRG.16154.1	turquoise	1	i	0.398615	0.630088
MSTRG.21692.1	turquoise	1	u	0.656055	0.796535
MSTRG.20311.1	turquoise	1	u	0.84925	0.910621
MSTRG.24447.1	turquoise	1	u	0.805846	0.615872
MSTRG.24709.1	turquoise	1	u	0.669227	0.649295
MSTRG.4310.1	turquoise	1	i	0.923483	0.879086
MSTRG.4204.1	turquoise	1	u	0.654009	0.765858
MSTRG.16286.1	turquoise	1	u	0.581551	0.675569
MSTRG.3609.1	turquoise	1	i	-0.365311	-0.658952
MSTRG.15482.1	turquoise	1	i	0.0145165	0.229093
MSTRG.16806.1	turquoise	1	u	0.654732	0.840922
MSTRG.6642.1	turquoise	1	u	0.700593	0.678382
MSTRG.13216.1	turquoise	1	u	0.829955	0.872904
MSTRG.13542.1	turquoise	2	o	0.803692	0.915329
MSTRG.13971.1	turquoise	1	u	0.237404	0.473536
MSTRG.1852.1	turquoise	1	u	0.737955	0.706952
MSTRG.3964.1	turquoise	1	u	0.40255	0.546281
MSTRG.17407.1	turquoise	1	i	0.641829	0.65704
MSTRG.18022.1	turquoise	1	i	0.771113	0.919043
MSTRG.8778.1	turquoise	1	u	0.603593	0.603839
MSTRG.8725.1	turquoise	2	u	-0.592865	-0.546599
MSTRG.4115.1	turquoise	1	i	0.552124	0.728302
MSTRG.20650.1	turquoise	1	u	0.659914	0.883826
MSTRG.8672.1	turquoise	2	u	-0.747727	-0.749649
MSTRG.8648.1	turquoise	1	u	0.911577	0.725037
MSTRG.16152.1	turquoise	1	i	0.486169	0.742067
MSTRG.23728.1	turquoise	1	i	0.43147	0.688765
MSTRG.23109.1	turquoise	1	i	0.681839	0.593439
MSTRG.21121.1	turquoise	1	i	0.800951	0.846133
MSTRG.6615.1	turquoise	1	i	0.637792	0.811395
MSTRG.20325.1	turquoise	1	u	0.783218	0.8252
MSTRG.13797.1	turquoise	1	i	0.618677	0.683393
MSTRG.25466.1	turquoise	2	o	0.84922	0.810145
MSTRG.3826.1	turquoise	1	u	-0.743934	-0.668291
MSTRG.9456.1	turquoise	1	u	0.691979	0.819531
MSTRG.22717.1	turquoise	1	i	0.621217	0.726153
		#N/A	#N/A	#N/A	#N/A
		#N/A	#N/A	#N/A	#N/A
		#N/A	#N/A	#N/A	#N/A
		#N/A	#N/A	#N/A	#N/A
		#N/A	#N/A	#N/A	#N/A
		#N/A	#N/A	#N/A	#N/A
		#N/A	#N/A	#N/A	#N/A
		#N/A	#N/A	#N/A	#N/A
		#N/A	#N/A	#N/A	#N/A
		#N/A	#N/A	#N/A	#N/A
		#N/A	#N/A	#N/A	#N/A
		#N/A	#N/A	#N/A	#N/A
		#N/A	#N/A	#N/A	#N/A
		#N/A	#N/A	#N/A	#N/A
		#N/A	#N/A	#N/A	#N/A
		#N/A	#N/A	#N/A	#N/A
		#N/A	#N/A	#N/A	#N/A
		#N/A	#N/A	#N/A	#N/A
		#N/A	#N/A	#N/A	#N/A
		#N/A	#N/A	#N/A	#N/A
		#N/A	#N/A	#N/A	#N/A
		#N/A	#N/A	#N/A	#N/A
		#N/A	#N/A	#N/A	#N/A
		#N/A	#N/A	#N/A	#N/A
		#N/A	#N/A	#N/A	#N/A
		#N/A	#N/A	#N/A	#N/A
		#N/A	#N/A	#N/A	#N/A
		#N/A	#N/A	#N/A	#N/A
		#N/A	#N/A	#N/A	#N/A
		#N/A	#N/A	#N/A	#N/A
		#N/A	#N/A	#N/A	#N/A
		#N/A	#N/A	#N/A	#N/A
		#N/A	#N/A	#N/A	#N/A
		#N/A	#N/A	#N/A	#N/A
		#N/A	#N/A	#N/A	#N/A
		#N/A	#N/A	#N/A	#N/A
		#N/A	#N/A	#N/A	#N/A
		#N/A	#N/A	#N/A	#N/A
		#N/A	#N/A	#N/A	#N/A
		#N/A	#N/A	#N/A	#N/A
		#N/A	#N/A	#N/A	#N/A
		#N/A	#N/A	#N/A	#N/A
		#N/A	#N/A	#N/A	#N/A
		#N/A	#N/A	#N/A	#N/A
		#N/A	#N/A	#N/A	#N/A
		#N/A	#N/A	#N/A	#N/A
		#N/A	#N/A	#N/A	#N/A
		#N/A	#N/A	#N/A	#N/A
		#N/A	#N/A	#N/A	#N/A
		#N/A	#N/A	#N/A	#N/A
		#N/A	#N/A	#N/A	#N/A
		#N/A	#N/A	#N/A	#N/A
		#N/A	#N/A	#N/A	#N/A
		#N/A	#N/A	#N/A	#N/A
		#N/A	#N/A	#N/A	#N/A
		#N/A	#N/A	#N/A	#N/A
		#N/A	#N/A	#N/A	#N/A
		#N/A	#N/A	#N/A	#N/A
		#N/A	#N/A	#N/A	#N/A
		#N/A	#N/A	#N/A	#N/A
		#N/A	#N/A	#N/A	#N/A
		#N/A	#N/A	#N/A	#N/A
		#N/A	#N/A	#N/A	#N/A
		#N/A	#N/A	#N/A	#N/A
		#N/A	#N/A	#N/A	#N/A
		#N/A	#N/A	#N/A	#N/A
		#N/A	#N/A	#N/A	#N/A
		#N/A	#N/A	#N/A	#N/A
		#N/A	#N/A	#N/A	#N/A
		#N/A	#N/A	#N/A	#N/A
		#N/A	#N/A	#N/A	#N/A
		#N/A	#N/A	#N/A	#N/A
		#N/A	#N/A	#N/A	#N/A
		#N/A	#N/A	#N/A	#N/A
		#N/A	#N/A	#N/A	#N/A
		#N/A	#N/A	#N/A	#N/A
		#N/A	#N/A	#N/A	#N/A
		#N/A	#N/A	#N/A	#N/A
		#N/A	#N/A	#N/A	#N/A
		#N/A	#N/A	#N/A	#N/A
		#N/A	#N/A	#N/A	#N/A
		#N/A	#N/A	#N/A	#N/A
		#N/A	#N/A	#N/A	#N/A
		#N/A	#N/A	#N/A	#N/A
		#N/A	#N/A	#N/A	#N/A
		#N/A	#N/A	#N/A	#N/A
		#N/A	#N/A	#N/A	#N/A
		#N/A	#N/A	#N/A	#N/A
		#N/A	#N/A	#N/A	#N/A
		#N/A	#N/A	#N/A	#N/A
		#N/A	#N/A	#N/A	#N/A
		#N/A	#N/A	#N/A	#N/A
		#N/A	#N/A	#N/A	#N/A
		#N/A	#N/A	#N/A	#N/A
		#N/A	#N/A	#N/A	#N/A
		#N/A	#N/A	#N/A	#N/A
		#N/A	#N/A	#N/A	#N/A
		#N/A	#N/A	#N/A	#N/A
		#N/A	#N/A	#N/A	#N/A
		#N/A	#N/A	#N/A	#N/A
		#N/A	#N/A	#N/A	#N/A
		#N/A	#N/A	#N/A	#N/A
		#N/A	#N/A	#N/A	#N/A
		#N/A	#N/A	#N/A	#N/A
		#N/A	#N/A	#N/A	#N/A
		#N/A	#N/A	#N/A	#N/A
		#N/A	#N/A	#N/A	#N/A
		#N/A	#N/A	#N/A	#N/A
		#N/A	#N/A	#N/A	#N/A
		#N/A	#N/A	#N/A	#N/A
		#N/A	#N/A	#N/A	#N/A
		#N/A	#N/A	#N/A	#N/A
		#N/A	#N/A	#N/A	#N/A
		#N/A	#N/A	#N/A	#N/A
		#N/A	#N/A	#N/A	#N/A
		#N/A	#N/A	#N/A	#N/A
		#N/A	#N/A	#N/A	#N/A
		#N/A	#N/A	#N/A	#N/A
		#N/A	#N/A	#N/A	#N/A
		#N/A	#N/A	#N/A	#N/A
		#N/A	#N/A	#N/A	#N/A
		#N/A	#N/A	#N/A	#N/A
		#N/A	#N/A	#N/A	#N/A
		#N/A	#N/A	#N/A	#N/A
		#N/A	#N/A	#N/A	#N/A
		#N/A	#N/A	#N/A	#N/A
		#N/A	#N/A	#N/A	#N/A
		#N/A	#N/A	#N/A	#N/A
		#N/A	#N/A	#N/A	#N/A
		#N/A	#N/A	#N/A	#N/A
		#N/A	#N/A	#N/A	#N/A
		#N/A	#N/A	#N/A	#N/A
		#N/A	#N/A	#N/A	#N/A
		#N/A	#N/A	#N/A	#N/A
		#N/A	#N/A	#N/A	#N/A
		#N/A	#N/A	#N/A	#N/A
		#N/A	#N/A	#N/A	#N/A
		#N/A	#N/A	#N/A	#N/A
		#N/A	#N/A	#N/A	#N/A
		#N/A	#N/A	#N/A	#N/A
		#N/A	#N/A	#N/A	#N/A
		#N/A	#N/A	#N/A	#N/A
		#N/A	#N/A	#N/A	#N/A
		#N/A	#N/A	#N/A	#N/A
		#N/A	#N/A	#N/A	#N/A
		#N/A	#N/A	#N/A	#N/A
		#N/A	#N/A	#N/A	#N/A
		#N/A	#N/A	#N/A	#N/A
		#N/A	#N/A	#N/A	#N/A
		#N/A	#N/A	#N/A	#N/A
		#N/A	#N/A	#N/A	#N/A
		#N/A	#N/A	#N/A	#N/A
		#N/A	#N/A	#N/A	#N/A
		#N/A	#N/A	#N/A	#N/A
		#N/A	#N/A	#N/A	#N/A
		#N/A	#N/A	#N/A	#N/A
		#N/A	#N/A	#N/A	#N/A
		#N/A	#N/A	#N/A	#N/A
		#N/A	#N/A	#N/A	#N/A
		#N/A	#N/A	#N/A	#N/A
		#N/A	#N/A	#N/A	#N/A
		#N/A	#N/A	#N/A	#N/A
		#N/A	#N/A	#N/A	#N/A
		#N/A	#N/A	#N/A	#N/A
		#N/A	#N/A	#N/A	#N/A
		#N/A	#N/A	#N/A	#N/A
		#N/A	#N/A	#N/A	#N/A
		#N/A	#N/A	#N/A	#N/A
		#N/A	#N/A	#N/A	#N/A
		#N/A	#N/A	#N/A	#N/A
		#N/A	#N/A	#N/A	#N/A
		#N/A	#N/A	#N/A	#N/A
		#N/A	#N/A	#N/A	#N/A
		#N/A	#N/A	#N/A	#N/A
		#N/A	#N/A	#N/A	#N/A
		#N/A	#N/A	#N/A	#N/A
		#N/A	#N/A	#N/A	#N/A
		#N/A	#N/A	#N/A	#N/A
		#N/A	#N/A	#N/A	#N/A
		#N/A	#N/A	#N/A	#N/A
		#N/A	#N/A	#N/A	#N/A
		#N/A	#N/A	#N/A	#N/A
		#N/A	#N/A	#N/A	#N/A
		#N/A	#N/A	#N/A	#N/A
		#N/A	#N/A	#N/A	#N/A
		#N/A	#N/A	#N/A	#N/A
		#N/A	#N/A	#N/A	#N/A
		#N/A	#N/A	#N/A	#N/A
		#N/A	#N/A	#N/A	#N/A
		#N/A	#N/A	#N/A	#N/A
		#N/A	#N/A	#N/A	#N/A
		#N/A	#N/A	#N/A	#N/A
		#N/A	#N/A	#N/A	#N/A
		#N/A	#N/A	#N/A	#N/A
		#N/A	#N/A	#N/A	#N/A
		#N/A	#N/A	#N/A	#N/A
		#N/A	#N/A	#N/A	#N/A
		#N/A	#N/A	#N/A	#N/A
		#N/A	#N/A	#N/A	#N/A
		#N/A	#N/A	#N/A	#N/A
		#N/A	#N/A	#N/A	#N/A
		#N/A	#N/A	#N/A	#N/A
		#N/A	#N/A	#N/A	#N/A
		#N/A	#N/A	#N/A	#N/A
		#N/A	#N/A	#N/A	#N/A
		#N/A	#N/A	#N/A	#N/A
		#N/A	#N/A	#N/A	#N/A
		#N/A	#N/A	#N/A	#N/A
		#N/A	#N/A	#N/A	#N/A
		#N/A	#N/A	#N/A	#N/A
		#N/A	#N/A	#N/A	#N/A
		#N/A	#N/A	#N/A	#N/A
		#N/A	#N/A	#N/A	#N/A
		#N/A	#N/A	#N/A	#N/A
		#N/A	#N/A	#N/A	#N/A
		#N/A	#N/A	#N/A	#N/A
		#N/A	#N/A	#N/A	#N/A
		#N/A	#N/A	#N/A	#N/A
		#N/A	#N/A	#N/A	#N/A
		#N/A	#N/A	#N/A	#N/A
		#N/A	#N/A	#N/A	#N/A
		#N/A	#N/A	#N/A	#N/A
		#N/A	#N/A	#N/A	#N/A
		#N/A	#N/A	#N/A	#N/A
		#N/A	#N/A	#N/A	#N/A
		#N/A	#N/A	#N/A	#N/A
		#N/A	#N/A	#N/A	#N/A
		#N/A	#N/A	#N/A	#N/A
		#N/A	#N/A	#N/A	#N/A
		#N/A	#N/A	#N/A	#N/A
		#N/A	#N/A	#N/A	#N/A
		#N/A	#N/A	#N/A	#N/A
		#N/A	#N/A	#N/A	#N/A
		#N/A	#N/A	#N/A	#N/A
		#N/A	#N/A	#N/A	#N/A
		#N/A	#N/A	#N/A	#N/A
		#N/A	#N/A	#N/A	#N/A
		#N/A	#N/A	#N/A	#N/A
		#N/A	#N/A	#N/A	#N/A
		#N/A	#N/A	#N/A	#N/A
		#N/A	#N/A	#N/A	#N/A
		#N/A	#N/A	#N/A	#N/A
		#N/A	#N/A	#N/A	#N/A
		#N/A	#N/A	#N/A	#N/A
		#N/A	#N/A	#N/A	#N/A
		#N/A	#N/A	#N/A	#N/A
		#N/A	#N/A	#N/A	#N/A
		#N/A	#N/A	#N/A	#N/A
		#N/A	#N/A	#N/A	#N/A
		#N/A	#N/A	#N/A	#N/A
		#N/A	#N/A	#N/A	#N/A
		#N/A	#N/A	#N/A	#N/A
		#N/A	#N/A	#N/A	#N/A
		#N/A	#N/A	#N/A	#N/A
		#N/A	#N/A	#N/A	#N/A
		#N/A	#N/A	#N/A	#N/A
		#N/A	#N/A	#N/A	#N/A
		#N/A	#N/A	#N/A	#N/A
		#N/A	#N/A	#N/A	#N/A
		#N/A	#N/A	#N/A	#N/A
		#N/A	#N/A	#N/A	#N/A
		#N/A	#N/A	#N/A	#N/A
		#N/A	#N/A	#N/A	#N/A
		#N/A	#N/A	#N/A	#N/A
		#N/A	#N/A	#N/A	#N/A
		#N/A	#N/A	#N/A	#N/A
		#N/A	#N/A	#N/A	#N/A
		#N/A	#N/A	#N/A	#N/A
		#N/A	#N/A	#N/A	#N/A
		#N/A	#N/A	#N/A	#N/A
		#N/A	#N/A	#N/A	#N/A
		#N/A	#N/A	#N/A	#N/A
		#N/A	#N/A	#N/A	#N/A
		#N/A	#N/A	#N/A	#N/A
		#N/A	#N/A	#N/A	#N/A
		#N/A	#N/A	#N/A	#N/A
		#N/A	#N/A	#N/A	#N/A
		#N/A	#N/A	#N/A	#N/A
		#N/A	#N/A	#N/A	#N/A
		#N/A	#N/A	#N/A	#N/A
		#N/A	#N/A	#N/A	#N/A
		#N/A	#N/A	#N/A	#N/A
		#N/A	#N/A	#N/A	#N/A
		#N/A	#N/A	#N/A	#N/A
		#N/A	#N/A	#N/A	#N/A
		#N/A	#N/A	#N/A	#N/A
		#N/A	#N/A	#N/A	#N/A
		#N/A	#N/A	#N/A	#N/A
		#N/A	#N/A	#N/A	#N/A
		#N/A	#N/A	#N/A	#N/A
		#N/A	#N/A	#N/A	#N/A
		#N/A	#N/A	#N/A	#N/A
		#N/A	#N/A	#N/A	#N/A
		#N/A	#N/A	#N/A	#N/A
		#N/A	#N/A	#N/A	#N/A
		#N/A	#N/A	#N/A	#N/A
		#N/A	#N/A	#N/A	#N/A
		#N/A	#N/A	#N/A	#N/A
		#N/A	#N/A	#N/A	#N/A
		#N/A	#N/A	#N/A	#N/A
		#N/A	#N/A	#N/A	#N/A
		#N/A	#N/A	#N/A	#N/A
		#N/A	#N/A	#N/A	#N/A
		#N/A	#N/A	#N/A	#N/A
		#N/A	#N/A	#N/A	#N/A
		#N/A	#N/A	#N/A	#N/A
		#N/A	#N/A	#N/A	#N/A
		#N/A	#N/A	#N/A	#N/A
		#N/A	#N/A	#N/A	#N/A
		#N/A	#N/A	#N/A	#N/A
		#N/A	#N/A	#N/A	#N/A
		#N/A	#N/A	#N/A	#N/A
		#N/A	#N/A	#N/A	#N/A
		#N/A	#N/A	#N/A	#N/A
		#N/A	#N/A	#N/A	#N/A
		#N/A	#N/A	#N/A	#N/A
		#N/A	#N/A	#N/A	#N/A
		#N/A	#N/A	#N/A	#N/A
		#N/A	#N/A	#N/A	#N/A
		#N/A	#N/A	#N/A	#N/A
		#N/A	#N/A	#N/A	#N/A
		#N/A	#N/A	#N/A	#N/A
		#N/A	#N/A	#N/A	#N/A
		#N/A	#N/A	#N/A	#N/A
		#N/A	#N/A	#N/A	#N/A
		#N/A	#N/A	#N/A	#N/A
		#N/A	#N/A	#N/A	#N/A
		#N/A	#N/A	#N/A	#N/A
		#N/A	#N/A	#N/A	#N/A
		#N/A	#N/A	#N/A	#N/A
		#N/A	#N/A	#N/A	#N/A
		#N/A	#N/A	#N/A	#N/A
		#N/A	#N/A	#N/A	#N/A
		#N/A	#N/A	#N/A	#N/A
		#N/A	#N/A	#N/A	#N/A
		#N/A	#N/A	#N/A	#N/A
		#N/A	#N/A	#N/A	#N/A
		#N/A	#N/A	#N/A	#N/A
		#N/A	#N/A	#N/A	#N/A
		#N/A	#N/A	#N/A	#N/A
		#N/A	#N/A	#N/A	#N/A
		#N/A	#N/A	#N/A	#N/A
		#N/A	#N/A	#N/A	#N/A
		#N/A	#N/A	#N/A	#N/A
		#N/A	#N/A	#N/A	#N/A
		#N/A	#N/A	#N/A	#N/A
		#N/A	#N/A	#N/A	#N/A
		#N/A	#N/A	#N/A	#N/A
		#N/A	#N/A	#N/A	#N/A
		#N/A	#N/A	#N/A	#N/A
		#N/A	#N/A	#N/A	#N/A
		#N/A	#N/A	#N/A	#N/A
		#N/A	#N/A	#N/A	#N/A
		#N/A	#N/A	#N/A	#N/A
		#N/A	#N/A	#N/A	#N/A
		#N/A	#N/A	#N/A	#N/A
		#N/A	#N/A	#N/A	#N/A
		#N/A	#N/A	#N/A	#N/A
		#N/A	#N/A	#N/A	#N/A
		#N/A	#N/A	#N/A	#N/A
		#N/A	#N/A	#N/A	#N/A
		#N/A	#N/A	#N/A	#N/A
		#N/A	#N/A	#N/A	#N/A
		#N/A	#N/A	#N/A	#N/A
		#N/A	#N/A	#N/A	#N/A
		#N/A	#N/A	#N/A	#N/A
		#N/A	#N/A	#N/A	#N/A
		#N/A	#N/A	#N/A	#N/A
		#N/A	#N/A	#N/A	#N/A
		#N/A	#N/A	#N/A	#N/A
		#N/A	#N/A	#N/A	#N/A
		#N/A	#N/A	#N/A	#N/A
		#N/A	#N/A	#N/A	#N/A
		#N/A	#N/A	#N/A	#N/A
		#N/A	#N/A	#N/A	#N/A
		#N/A	#N/A	#N/A	#N/A
		#N/A	#N/A	#N/A	#N/A
		#N/A	#N/A	#N/A	#N/A
		#N/A	#N/A	#N/A	#N/A
		#N/A	#N/A	#N/A	#N/A
		#N/A	#N/A	#N/A	#N/A
		#N/A	#N/A	#N/A	#N/A
		#N/A	#N/A	#N/A	#N/A
		#N/A	#N/A	#N/A	#N/A
		#N/A	#N/A	#N/A	#N/A
		#N/A	#N/A	#N/A	#N/A
		#N/A	#N/A	#N/A	#N/A
		#N/A	#N/A	#N/A	#N/A
		#N/A	#N/A	#N/A	#N/A
		#N/A	#N/A	#N/A	#N/A
		#N/A	#N/A	#N/A	#N/A
		#N/A	#N/A	#N/A	#N/A
		#N/A	#N/A	#N/A	#N/A
		#N/A	#N/A	#N/A	#N/A
		#N/A	#N/A	#N/A	#N/A
		#N/A	#N/A	#N/A	#N/A
		#N/A	#N/A	#N/A	#N/A
		#N/A	#N/A	#N/A	#N/A
		#N/A	#N/A	#N/A	#N/A
		#N/A	#N/A	#N/A	#N/A
		#N/A	#N/A	#N/A	#N/A
		#N/A	#N/A	#N/A	#N/A
		#N/A	#N/A	#N/A	#N/A
		#N/A	#N/A	#N/A	#N/A
		#N/A	#N/A	#N/A	#N/A
		#N/A	#N/A	#N/A	#N/A
		#N/A	#N/A	#N/A	#N/A
		#N/A	#N/A	#N/A	#N/A
		#N/A	#N/A	#N/A	#N/A
		#N/A	#N/A	#N/A	#N/A
		#N/A	#N/A	#N/A	#N/A
		#N/A	#N/A	#N/A	#N/A
		#N/A	#N/A	#N/A	#N/A
		#N/A	#N/A	#N/A	#N/A
		#N/A	#N/A	#N/A	#N/A
		#N/A	#N/A	#N/A	#N/A
		#N/A	#N/A	#N/A	#N/A
		#N/A	#N/A	#N/A	#N/A
		#N/A	#N/A	#N/A	#N/A
		#N/A	#N/A	#N/A	#N/A
		#N/A	#N/A	#N/A	#N/A
		#N/A	#N/A	#N/A	#N/A
		#N/A	#N/A	#N/A	#N/A
		#N/A	#N/A	#N/A	#N/A
		#N/A	#N/A	#N/A	#N/A
		#N/A	#N/A	#N/A	#N/A
		#N/A	#N/A	#N/A	#N/A
		#N/A	#N/A	#N/A	#N/A
		#N/A	#N/A	#N/A	#N/A
		#N/A	#N/A	#N/A	#N/A
		#N/A	#N/A	#N/A	#N/A
		#N/A	#N/A	#N/A	#N/A
		#N/A	#N/A	#N/A	#N/A
		#N/A	#N/A	#N/A	#N/A
		#N/A	#N/A	#N/A	#N/A
		#N/A	#N/A	#N/A	#N/A
		#N/A	#N/A	#N/A	#N/A
		#N/A	#N/A	#N/A	#N/A
		#N/A	#N/A	#N/A	#N/A
		#N/A	#N/A	#N/A	#N/A
		#N/A	#N/A	#N/A	#N/A
		#N/A	#N/A	#N/A	#N/A
		#N/A	#N/A	#N/A	#N/A
		#N/A	#N/A	#N/A	#N/A
		#N/A	#N/A	#N/A	#N/A
		#N/A	#N/A	#N/A	#N/A
		#N/A	#N/A	#N/A	#N/A
		#N/A	#N/A	#N/A	#N/A
		#N/A	#N/A	#N/A	#N/A
		#N/A	#N/A	#N/A	#N/A
		#N/A	#N/A	#N/A	#N/A
		#N/A	#N/A	#N/A	#N/A
		#N/A	#N/A	#N/A	#N/A
		#N/A	#N/A	#N/A	#N/A
		#N/A	#N/A	#N/A	#N/A
		#N/A	#N/A	#N/A	#N/A
		#N/A	#N/A	#N/A	#N/A
		#N/A	#N/A	#N/A	#N/A
		#N/A	#N/A	#N/A	#N/A
		#N/A	#N/A	#N/A	#N/A
		#N/A	#N/A	#N/A	#N/A
		#N/A	#N/A	#N/A	#N/A
		#N/A	#N/A	#N/A	#N/A
		#N/A	#N/A	#N/A	#N/A
		#N/A	#N/A	#N/A	#N/A
		#N/A	#N/A	#N/A	#N/A
		#N/A	#N/A	#N/A	#N/A
		#N/A	#N/A	#N/A	#N/A
		#N/A	#N/A	#N/A	#N/A
		#N/A	#N/A	#N/A	#N/A
		#N/A	#N/A	#N/A	#N/A
		#N/A	#N/A	#N/A	#N/A
		#N/A	#N/A	#N/A	#N/A
		#N/A	#N/A	#N/A	#N/A
		#N/A	#N/A	#N/A	#N/A
		#N/A	#N/A	#N/A	#N/A
		#N/A	#N/A	#N/A	#N/A
		#N/A	#N/A	#N/A	#N/A
		#N/A	#N/A	#N/A	#N/A
		#N/A	#N/A	#N/A	#N/A
		#N/A	#N/A	#N/A	#N/A
		#N/A	#N/A	#N/A	#N/A
		#N/A	#N/A	#N/A	#N/A
		#N/A	#N/A	#N/A	#N/A
		#N/A	#N/A	#N/A	#N/A
		#N/A	#N/A	#N/A	#N/A
		#N/A	#N/A	#N/A	#N/A
		#N/A	#N/A	#N/A	#N/A
		#N/A	#N/A	#N/A	#N/A
		#N/A	#N/A	#N/A	#N/A
		#N/A	#N/A	#N/A	#N/A
		#N/A	#N/A	#N/A	#N/A
		#N/A	#N/A	#N/A	#N/A
		#N/A	#N/A	#N/A	#N/A
		#N/A	#N/A	#N/A	#N/A
		#N/A	#N/A	#N/A	#N/A
		#N/A	#N/A	#N/A	#N/A
		#N/A	#N/A	#N/A	#N/A
		#N/A	#N/A	#N/A	#N/A
		#N/A	#N/A	#N/A	#N/A
		#N/A	#N/A	#N/A	#N/A
		#N/A	#N/A	#N/A	#N/A
		#N/A	#N/A	#N/A	#N/A
		#N/A	#N/A	#N/A	#N/A
		#N/A	#N/A	#N/A	#N/A
		#N/A	#N/A	#N/A	#N/A
		#N/A	#N/A	#N/A	#N/A
		#N/A	#N/A	#N/A	#N/A
		#N/A	#N/A	#N/A	#N/A
		#N/A	#N/A	#N/A	#N/A
		#N/A	#N/A	#N/A	#N/A
		#N/A	#N/A	#N/A	#N/A
		#N/A	#N/A	#N/A	#N/A
		#N/A	#N/A	#N/A	#N/A
		#N/A	#N/A	#N/A	#N/A
		#N/A	#N/A	#N/A	#N/A
		#N/A	#N/A	#N/A	#N/A
		#N/A	#N/A	#N/A	#N/A
		#N/A	#N/A	#N/A	#N/A
		#N/A	#N/A	#N/A	#N/A
		#N/A	#N/A	#N/A	#N/A
		#N/A	#N/A	#N/A	#N/A
		#N/A	#N/A	#N/A	#N/A
		#N/A	#N/A	#N/A	#N/A
		#N/A	#N/A	#N/A	#N/A
		#N/A	#N/A	#N/A	#N/A
		#N/A	#N/A	#N/A	#N/A
		#N/A	#N/A	#N/A	#N/A
		#N/A	#N/A	#N/A	#N/A
		#N/A	#N/A	#N/A	#N/A
		#N/A	#N/A	#N/A	#N/A
		#N/A	#N/A	#N/A	#N/A
		#N/A	#N/A	#N/A	#N/A
		#N/A	#N/A	#N/A	#N/A
		#N/A	#N/A	#N/A	#N/A
		#N/A	#N/A	#N/A	#N/A
		#N/A	#N/A	#N/A	#N/A
		#N/A	#N/A	#N/A	#N/A
		#N/A	#N/A	#N/A	#N/A
		#N/A	#N/A	#N/A	#N/A
		#N/A	#N/A	#N/A	#N/A
		#N/A	#N/A	#N/A	#N/A
		#N/A	#N/A	#N/A	#N/A
		#N/A	#N/A	#N/A	#N/A
		#N/A	#N/A	#N/A	#N/A
		#N/A	#N/A	#N/A	#N/A
		#N/A	#N/A	#N/A	#N/A
		#N/A	#N/A	#N/A	#N/A
		#N/A	#N/A	#N/A	#N/A
		#N/A	#N/A	#N/A	#N/A
		#N/A	#N/A	#N/A	#N/A
		#N/A	#N/A	#N/A	#N/A
		#N/A	#N/A	#N/A	#N/A
		#N/A	#N/A	#N/A	#N/A
		#N/A	#N/A	#N/A	#N/A
		#N/A	#N/A	#N/A	#N/A
		#N/A	#N/A	#N/A	#N/A
		#N/A	#N/A	#N/A	#N/A
		#N/A	#N/A	#N/A	#N/A
		#N/A	#N/A	#N/A	#N/A
		#N/A	#N/A	#N/A	#N/A
		#N/A	#N/A	#N/A	#N/A
		#N/A	#N/A	#N/A	#N/A
		#N/A	#N/A	#N/A	#N/A
		#N/A	#N/A	#N/A	#N/A
		#N/A	#N/A	#N/A	#N/A
		#N/A	#N/A	#N/A	#N/A
		#N/A	#N/A	#N/A	#N/A
		#N/A	#N/A	#N/A	#N/A
		#N/A	#N/A	#N/A	#N/A
		#N/A	#N/A	#N/A	#N/A
		#N/A	#N/A	#N/A	#N/A
		#N/A	#N/A	#N/A	#N/A
		#N/A	#N/A	#N/A	#N/A
		#N/A	#N/A	#N/A	#N/A
		#N/A	#N/A	#N/A	#N/A
		#N/A	#N/A	#N/A	#N/A
		#N/A	#N/A	#N/A	#N/A
		#N/A	#N/A	#N/A	#N/A
		#N/A	#N/A	#N/A	#N/A
		#N/A	#N/A	#N/A	#N/A
		#N/A	#N/A	#N/A	#N/A
		#N/A	#N/A	#N/A	#N/A
		#N/A	#N/A	#N/A	#N/A
		#N/A	#N/A	#N/A	#N/A
		#N/A	#N/A	#N/A	#N/A
		#N/A	#N/A	#N/A	#N/A
		#N/A	#N/A	#N/A	#N/A
		#N/A	#N/A	#N/A	#N/A
		#N/A	#N/A	#N/A	#N/A
		#N/A	#N/A	#N/A	#N/A
		#N/A	#N/A	#N/A	#N/A
		#N/A	#N/A	#N/A	#N/A
		#N/A	#N/A	#N/A	#N/A
		#N/A	#N/A	#N/A	#N/A
		#N/A	#N/A	#N/A	#N/A
		#N/A	#N/A	#N/A	#N/A
		#N/A	#N/A	#N/A	#N/A
		#N/A	#N/A	#N/A	#N/A
		#N/A	#N/A	#N/A	#N/A
		#N/A	#N/A	#N/A	#N/A
		#N/A	#N/A	#N/A	#N/A
		#N/A	#N/A	#N/A	#N/A
		#N/A	#N/A	#N/A	#N/A
		#N/A	#N/A	#N/A	#N/A
		#N/A	#N/A	#N/A	#N/A
		#N/A	#N/A	#N/A	#N/A
		#N/A	#N/A	#N/A	#N/A
		#N/A	#N/A	#N/A	#N/A
		#N/A	#N/A	#N/A	#N/A
		#N/A	#N/A	#N/A	#N/A
		#N/A	#N/A	#N/A	#N/A
		#N/A	#N/A	#N/A	#N/A
		#N/A	#N/A	#N/A	#N/A
		#N/A	#N/A	#N/A	#N/A
		#N/A	#N/A	#N/A	#N/A
		#N/A	#N/A	#N/A	#N/A
		#N/A	#N/A	#N/A	#N/A
		#N/A	#N/A	#N/A	#N/A
		#N/A	#N/A	#N/A	#N/A
		#N/A	#N/A	#N/A	#N/A
		#N/A	#N/A	#N/A	#N/A
		#N/A	#N/A	#N/A	#N/A
		#N/A	#N/A	#N/A	#N/A
		#N/A	#N/A	#N/A	#N/A
		#N/A	#N/A	#N/A	#N/A
		#N/A	#N/A	#N/A	#N/A
		#N/A	#N/A	#N/A	#N/A
		#N/A	#N/A	#N/A	#N/A
		#N/A	#N/A	#N/A	#N/A
		#N/A	#N/A	#N/A	#N/A
		#N/A	#N/A	#N/A	#N/A
		#N/A	#N/A	#N/A	#N/A
		#N/A	#N/A	#N/A	#N/A
		#N/A	#N/A	#N/A	#N/A
		#N/A	#N/A	#N/A	#N/A
		#N/A	#N/A	#N/A	#N/A
		#N/A	#N/A	#N/A	#N/A
		#N/A	#N/A	#N/A	#N/A
		#N/A	#N/A	#N/A	#N/A
		#N/A	#N/A	#N/A	#N/A
		#N/A	#N/A	#N/A	#N/A
		#N/A	#N/A	#N/A	#N/A
		#N/A	#N/A	#N/A	#N/A
		#N/A	#N/A	#N/A	#N/A
		#N/A	#N/A	#N/A	#N/A
		#N/A	#N/A	#N/A	#N/A
		#N/A	#N/A	#N/A	#N/A
		#N/A	#N/A	#N/A	#N/A
		#N/A	#N/A	#N/A	#N/A
		#N/A	#N/A	#N/A	#N/A
		#N/A	#N/A	#N/A	#N/A
		#N/A	#N/A	#N/A	#N/A
		#N/A	#N/A	#N/A	#N/A
		#N/A	#N/A	#N/A	#N/A
		#N/A	#N/A	#N/A	#N/A
		#N/A	#N/A	#N/A	#N/A
		#N/A	#N/A	#N/A	#N/A
		#N/A	#N/A	#N/A	#N/A
		#N/A	#N/A	#N/A	#N/A
		#N/A	#N/A	#N/A	#N/A
		#N/A	#N/A	#N/A	#N/A
		#N/A	#N/A	#N/A	#N/A
		#N/A	#N/A	#N/A	#N/A
		#N/A	#N/A	#N/A	#N/A
		#N/A	#N/A	#N/A	#N/A
		#N/A	#N/A	#N/A	#N/A
		#N/A	#N/A	#N/A	#N/A
		#N/A	#N/A	#N/A	#N/A
		#N/A	#N/A	#N/A	#N/A
		#N/A	#N/A	#N/A	#N/A
		#N/A	#N/A	#N/A	#N/A
		#N/A	#N/A	#N/A	#N/A
		#N/A	#N/A	#N/A	#N/A
		#N/A	#N/A	#N/A	#N/A
		#N/A	#N/A	#N/A	#N/A
		#N/A	#N/A	#N/A	#N/A
		#N/A	#N/A	#N/A	#N/A
		#N/A	#N/A	#N/A	#N/A
		#N/A	#N/A	#N/A	#N/A
		#N/A	#N/A	#N/A	#N/A
		#N/A	#N/A	#N/A	#N/A
		#N/A	#N/A	#N/A	#N/A
		#N/A	#N/A	#N/A	#N/A
		#N/A	#N/A	#N/A	#N/A
		#N/A	#N/A	#N/A	#N/A
		#N/A	#N/A	#N/A	#N/A
		#N/A	#N/A	#N/A	#N/A
		#N/A	#N/A	#N/A	#N/A
		#N/A	#N/A	#N/A	#N/A
		#N/A	#N/A	#N/A	#N/A
		#N/A	#N/A	#N/A	#N/A
		#N/A	#N/A	#N/A	#N/A
		#N/A	#N/A	#N/A	#N/A
		#N/A	#N/A	#N/A	#N/A
		#N/A	#N/A	#N/A	#N/A
		#N/A	#N/A	#N/A	#N/A
		#N/A	#N/A	#N/A	#N/A
		#N/A	#N/A	#N/A	#N/A
		#N/A	#N/A	#N/A	#N/A
		#N/A	#N/A	#N/A	#N/A
		#N/A	#N/A	#N/A	#N/A
		#N/A	#N/A	#N/A	#N/A
		#N/A	#N/A	#N/A	#N/A
		#N/A	#N/A	#N/A	#N/A
		#N/A	#N/A	#N/A	#N/A
		#N/A	#N/A	#N/A	#N/A
		#N/A	#N/A	#N/A	#N/A
		#N/A	#N/A	#N/A	#N/A
		#N/A	#N/A	#N/A	#N/A
		#N/A	#N/A	#N/A	#N/A
		#N/A	#N/A	#N/A	#N/A
		#N/A	#N/A	#N/A	#N/A
		#N/A	#N/A	#N/A	#N/A
		#N/A	#N/A	#N/A	#N/A
		#N/A	#N/A	#N/A	#N/A
		#N/A	#N/A	#N/A	#N/A
		#N/A	#N/A	#N/A	#N/A
		#N/A	#N/A	#N/A	#N/A
		#N/A	#N/A	#N/A	#N/A
		#N/A	#N/A	#N/A	#N/A
		#N/A	#N/A	#N/A	#N/A
		#N/A	#N/A	#N/A	#N/A
		#N/A	#N/A	#N/A	#N/A
		#N/A	#N/A	#N/A	#N/A
		#N/A	#N/A	#N/A	#N/A
		#N/A	#N/A	#N/A	#N/A
		#N/A	#N/A	#N/A	#N/A
		#N/A	#N/A	#N/A	#N/A
		#N/A	#N/A	#N/A	#N/A
		#N/A	#N/A	#N/A	#N/A
		#N/A	#N/A	#N/A	#N/A
		#N/A	#N/A	#N/A	#N/A
		#N/A	#N/A	#N/A	#N/A
		#N/A	#N/A	#N/A	#N/A
		#N/A	#N/A	#N/A	#N/A
		#N/A	#N/A	#N/A	#N/A
		#N/A	#N/A	#N/A	#N/A
		#N/A	#N/A	#N/A	#N/A
		#N/A	#N/A	#N/A	#N/A
		#N/A	#N/A	#N/A	#N/A
		#N/A	#N/A	#N/A	#N/A
		#N/A	#N/A	#N/A	#N/A
		#N/A	#N/A	#N/A	#N/A
		#N/A	#N/A	#N/A	#N/A
		#N/A	#N/A	#N/A	#N/A
		#N/A	#N/A	#N/A	#N/A
		#N/A	#N/A	#N/A	#N/A
		#N/A	#N/A	#N/A	#N/A
		#N/A	#N/A	#N/A	#N/A
		#N/A	#N/A	#N/A	#N/A
		#N/A	#N/A	#N/A	#N/A
		#N/A	#N/A	#N/A	#N/A
		#N/A	#N/A	#N/A	#N/A
		#N/A	#N/A	#N/A	#N/A
		#N/A	#N/A	#N/A	#N/A
		#N/A	#N/A	#N/A	#N/A
		#N/A	#N/A	#N/A	#N/A
		#N/A	#N/A	#N/A	#N/A
		#N/A	#N/A	#N/A	#N/A
		#N/A	#N/A	#N/A	#N/A
		#N/A	#N/A	#N/A	#N/A
		#N/A	#N/A	#N/A	#N/A
		#N/A	#N/A	#N/A	#N/A
		#N/A	#N/A	#N/A	#N/A
		#N/A	#N/A	#N/A	#N/A
		#N/A	#N/A	#N/A	#N/A
		#N/A	#N/A	#N/A	#N/A
		#N/A	#N/A	#N/A	#N/A
		#N/A	#N/A	#N/A	#N/A
		#N/A	#N/A	#N/A	#N/A
		#N/A	#N/A	#N/A	#N/A
		#N/A	#N/A	#N/A	#N/A
		#N/A	#N/A	#N/A	#N/A
		#N/A	#N/A	#N/A	#N/A
		#N/A	#N/A	#N/A	#N/A
		#N/A	#N/A	#N/A	#N/A
		#N/A	#N/A	#N/A	#N/A
		#N/A	#N/A	#N/A	#N/A
		#N/A	#N/A	#N/A	#N/A
		#N/A	#N/A	#N/A	#N/A
		#N/A	#N/A	#N/A	#N/A
		#N/A	#N/A	#N/A	#N/A
		#N/A	#N/A	#N/A	#N/A
		#N/A	#N/A	#N/A	#N/A
		#N/A	#N/A	#N/A	#N/A
		#N/A	#N/A	#N/A	#N/A
		#N/A	#N/A	#N/A	#N/A
		#N/A	#N/A	#N/A	#N/A
		#N/A	#N/A	#N/A	#N/A
		#N/A	#N/A	#N/A	#N/A
		#N/A	#N/A	#N/A	#N/A
		#N/A	#N/A	#N/A	#N/A
		#N/A	#N/A	#N/A	#N/A
		#N/A	#N/A	#N/A	#N/A
		#N/A	#N/A	#N/A	#N/A
		#N/A	#N/A	#N/A	#N/A
		#N/A	#N/A	#N/A	#N/A
		#N/A	#N/A	#N/A	#N/A
		#N/A	#N/A	#N/A	#N/A
		#N/A	#N/A	#N/A	#N/A
		#N/A	#N/A	#N/A	#N/A
		#N/A	#N/A	#N/A	#N/A
		#N/A	#N/A	#N/A	#N/A
		#N/A	#N/A	#N/A	#N/A
		#N/A	#N/A	#N/A	#N/A
		#N/A	#N/A	#N/A	#N/A
		#N/A	#N/A	#N/A	#N/A
		#N/A	#N/A	#N/A	#N/A
		#N/A	#N/A	#N/A	#N/A
		#N/A	#N/A	#N/A	#N/A
		#N/A	#N/A	#N/A	#N/A
		#N/A	#N/A	#N/A	#N/A
		#N/A	#N/A	#N/A	#N/A
		#N/A	#N/A	#N/A	#N/A
		#N/A	#N/A	#N/A	#N/A
		#N/A	#N/A	#N/A	#N/A
		#N/A	#N/A	#N/A	#N/A

## Sheet: yellow module
nodeName	module	exon number of exon	class code	geneTraitCor	geneModuleMembership
MSTRG.23120.1	yellow	2	u	-0.897779	0.881531
MSTRG.8723.1	yellow	2	x	-0.975669	0.868067
MSTRG.8720.1	yellow	2	i	-0.982144	0.858245
MSTRG.6336.1	yellow	3	j	0.949865	-0.951595
MSTRG.24320.18	yellow	2	u	0.32149	-0.585205
MSTRG.2850.1	yellow	3	u	-0.949056	0.955767
MSTRG.82.1	yellow	1	u	0.884694	-0.916199
MSTRG.21874.1	yellow	1	u	-0.884158	0.976811
MSTRG.9430.1	yellow	3	u	-0.663307	0.928437
MSTRG.6476.1	yellow	1	u	0.886074	-0.874373
MSTRG.22517.1	yellow	1	u	-0.760344	0.919282
MSTRG.18190.3	yellow	5	j	0.81259	-0.815872
MSTRG.15365.1	yellow	2	u	-0.831439	0.97664
MSTRG.81.1	yellow	1	u	0.844642	-0.82542
MSTRG.5178.1	yellow	2	o	-0.966821	0.889858
MSTRG.6327.1	yellow	2	x	0.884287	-0.924249
MSTRG.3011.1	yellow	2	i	-0.781627	0.960979
MSTRG.10307.1	yellow	1	i	0.912744	-0.87747
MSTRG.5177.2	yellow	2	j	-0.923996	0.888801
MSTRG.4510.1	yellow	4	x	-0.690353	0.865273
MSTRG.25527.1	yellow	3	u	-0.603142	0.900609
MSTRG.5755.12	yellow	3	j	0.527323	-0.722245
MSTRG.5923.1	yellow	1	i	0.831807	-0.898864
MSTRG.21559.5	yellow	6	j	0.694499	-0.895586
MSTRG.4142.1	yellow	1	u	0.879365	-0.850458
MSTRG.4325.1	yellow	2	i	-0.920444	0.964525
MSTRG.16159.1	yellow	1	i	-0.825797	0.903604
MSTRG.2772.1	yellow	3	j	0.660442	-0.739861
MSTRG.17444.1	yellow	1	i	0.903616	-0.902211
MSTRG.18331.1	yellow	2	o	-0.680288	0.700658
MSTRG.18900.1	yellow	1	u	-0.860016	0.925946
MSTRG.12751.2	yellow	4	j	0.783998	-0.873738
MSTRG.133.1	yellow	1	i	-0.847961	0.839907
MSTRG.14811.1	yellow	1	i	-0.917159	0.94465
MSTRG.4294.2	yellow	2	i	-0.690097	0.772712
MSTRG.21479.4	yellow	4	j	0.611421	-0.832883
MSTRG.131.1	yellow	1	u	-0.778089	0.822645
MSTRG.134.2	yellow	2	j	-0.420872	0.646857
MSTRG.23579.1	yellow	1	u	-0.681227	0.9128
MSTRG.4296.1	yellow	1	i	-0.745284	0.770371
MSTRG.10096.5	yellow	2	j	-0.692658	0.68496
MSTRG.21151.1	yellow	1	i	0.737554	-0.724951
MSTRG.9940.2	yellow	2	u	-0.108182	0.450549
MSTRG.23362.1	yellow	1	i	0.789031	-0.944308
MSTRG.4442.1	yellow	1	u	0.769634	-0.829618
MSTRG.10523.7	yellow	3	j	0.807674	-0.826402
MSTRG.3002.1	yellow	1	i	-0.760054	0.967438
MSTRG.8158.1	yellow	1	i	0.873953	-0.975886
MSTRG.18151.1	yellow	2	x	-0.923288	0.945234
MSTRG.8935.1	yellow	2	x	-0.64843	0.886291
MSTRG.10362.1	yellow	1	i	-0.829409	0.91801
MSTRG.25536.1	yellow	1	u	-0.922454	0.948508
MSTRG.23788.1	yellow	1	i	-0.709056	0.910946
MSTRG.11373.1	yellow	3	j	0.666355	-0.801377
MSTRG.1514.1	yellow	1	i	-0.864005	0.849694
MSTRG.3004.1	yellow	1	i	-0.869497	0.972884
MSTRG.3697.1	yellow	2	x	-0.774016	0.782908
MSTRG.23787.1	yellow	1	i	-0.741292	0.942415
MSTRG.16077.1	yellow	1	u	0.76304	-0.874207
MSTRG.10345.1	yellow	1	i	-0.766209	0.890576
MSTRG.10164.1	yellow	1	u	0.834858	-0.90454
MSTRG.23789.1	yellow	1	i	-0.799213	0.934652
MSTRG.23363.1	yellow	1	i	0.736133	-0.812362
MSTRG.1118.1	yellow	2	j	0.651605	-0.654546
MSTRG.11062.1	yellow	1	u	-0.377153	0.715948
MSTRG.20458.5	yellow	3	j	0.784489	-0.815389
MSTRG.23791.1	yellow	1	i	-0.823942	0.894647
MSTRG.12104.1	yellow	1	i	0.767187	-0.892335
MSTRG.3560.4	yellow	3	j	0.735855	-0.791911
MSTRG.242.1	yellow	1	i	0.759509	-0.853501
MSTRG.7020.1	yellow	1	i	-0.746328	0.868485
MSTRG.19586.2	yellow	4	j	0.823753	-0.915831
MSTRG.8188.1	yellow	4	j	0.606402	-0.645138
MSTRG.447.3	yellow	6	j	0.0697367	-0.205718
MSTRG.20574.9	yellow	3	j	0.321026	-0.515442
MSTRG.2125.6	yellow	5	j	0.720954	-0.820913
MSTRG.23114.7	yellow	3	u	-0.647418	0.712804
MSTRG.847.1	yellow	1	i	-0.703571	0.858523
MSTRG.23790.1	yellow	1	i	-0.791995	0.868173
MSTRG.8846.1	yellow	1	u	-0.571881	0.863362
MSTRG.7755.1	yellow	1	i	0.80089	-0.926704
MSTRG.3000.13	yellow	6	j	-0.403951	0.634539
MSTRG.4753.1	yellow	2	x	-0.508392	0.778281
MSTRG.25645.1	yellow	1	i	-0.491984	0.78295
MSTRG.22182.3	yellow	2	j	0.37562	-0.484282
MSTRG.18296.1	yellow	1	u	0.685111	-0.835027
MSTRG.20381.1	yellow	1	i	-0.543657	0.762739
MSTRG.9510.1	yellow	2	j	-0.418878	0.640264
MSTRG.12186.1	yellow	2	u	-0.605391	0.812687
MSTRG.25567.4	yellow	2	u	0.146757	-0.301723
MSTRG.8932.1	yellow	2	o	-0.596444	0.853166
MSTRG.9869.2	yellow	2	j	0.706373	-0.753964
MSTRG.14750.1	yellow	2	o	-0.455851	0.775009
MSTRG.8108.1	yellow	6	j	-0.839501	0.758626
MSTRG.8934.1	yellow	1	i	-0.534066	0.769896
MSTRG.11765.1	yellow	2	u	0.716294	-0.877534
MSTRG.23706.1	yellow	1	u	-0.767932	0.794172
MSTRG.9941.2	yellow	2	u	0.213384	-0.487795
MSTRG.3010.1	yellow	1	i	-0.363411	0.658784
MSTRG.8251.3	yellow	2	j	-0.570106	0.702523
MSTRG.17838.9	yellow	4	j	0.743921	-0.706015
MSTRG.4225.4	yellow	3	j	-0.304265	0.514216
MSTRG.12579.1	yellow	1	i	-0.367057	0.686076
MSTRG.24239.4	yellow	10	j	0.279018	-0.427421
MSTRG.1161.2	yellow	4	j	0.346544	-0.536532
MSTRG.14362.2	yellow	1	i	0.614051	-0.672293
MSTRG.14142.1	yellow	1	u	-0.0258625	-0.220045
MSTRG.5261.1	yellow	1	i	-0.641558	0.75989
MSTRG.16590.1	yellow	1	u	-0.595131	0.762112
MSTRG.23583.1	yellow	1	u	-0.495953	0.792525
MSTRG.4210.1	yellow	1	i	-0.334498	0.597985
MSTRG.19486.1	yellow	1	u	0.844494	-0.858992
MSTRG.8840.1	yellow	1	u	-0.793549	0.838682
MSTRG.17470.1	yellow	1	u	-0.225753	0.389762
MSTRG.135.1	yellow	1	i	-0.81741	0.792176
MSTRG.8469.1	yellow	1	u	0.757328	-0.735203
MSTRG.10157.1	yellow	1	u	0.815884	-0.789084
MSTRG.23422.1	yellow	1	u	-0.774502	0.896484
MSTRG.10910.1	yellow	1	i	0.222078	-0.41808
MSTRG.8278.1	yellow	1	i	0.841418	-0.746836
MSTRG.10823.1	yellow	1	u	-0.7064	0.864044
MSTRG.130.1	yellow	1	u	-0.65413	0.779493
MSTRG.20882.1	yellow	1	u	0.259549	-0.422262
MSTRG.10595.1	yellow	1	u	-0.800328	0.895731
MSTRG.6329.1	yellow	1	i	0.78683	-0.813247
MSTRG.8570.1	yellow	1	u	-0.733373	0.86164
MSTRG.854.1	yellow	1	i	-0.663249	0.796161
MSTRG.18819.1	yellow	1	i	-0.73312	0.763169
MSTRG.24074.1	yellow	1	i	-0.395591	0.573827
MSTRG.12399.1	yellow	1	i	0.745443	-0.863731
MSTRG.1549.1	yellow	1	u	0.657487	-0.791959
MSTRG.21857.1	yellow	2	i	-0.842355	0.868472
MSTRG.10552.1	yellow	2	u	0.858444	-0.847888
MSTRG.10936.1	yellow	1	u	-0.602486	0.702709
MSTRG.14690.1	yellow	1	i	-0.572166	0.825267
MSTRG.18782.1	yellow	1	i	0.740811	-0.818653
MSTRG.1557.1	yellow	1	u	0.687678	-0.763462
MSTRG.8254.1	yellow	1	u	-0.48676	0.762847
MSTRG.1413.1	yellow	1	u	-0.823412	0.799228
MSTRG.1550.1	yellow	1	u	0.583887	-0.721504
MSTRG.17843.1	yellow	1	u	0.790644	-0.795618
MSTRG.6109.1	yellow	1	u	-0.267359	0.530886
MSTRG.784.1	yellow	1	u	-0.442106	0.602383
MSTRG.16306.1	yellow	1	i	0.653388	-0.849286
MSTRG.7603.1	yellow	1	u	-0.767685	0.892352

## Sheet: red module
nodeName	module	exon number	class code	geneTraitCor	geneModuleMembership
MSTRG.5331.2	red	2	u	0.904015	0.737302
MSTRG.5332.1	red	1	u	0.848726	0.766715
MSTRG.4513.1	red	3	u	0.876333	0.743888
MSTRG.5328.1	red	1	u	0.938563	0.655866
MSTRG.13142.1	red	1	i	0.821963	0.778514
MSTRG.5334.1	red	1	u	0.915397	0.692855
MSTRG.5331.1	red	2	u	0.806477	0.798266
MSTRG.12278.3	red	2	i	0.938341	0.631411
MSTRG.5330.1	red	1	u	0.886231	0.671143
MSTRG.5333.1	red	1	u	0.830834	0.787837
MSTRG.18388.4	red	2	o	-0.457015	-0.39438
MSTRG.4516.1	red	1	u	0.850342	0.778398
MSTRG.13662.1	red	1	u	0.756713	0.864134
MSTRG.21648.1	red	1	u	0.756651	0.8276
MSTRG.4022.1	red	3	j	0.683933	0.394084
MSTRG.15689.1	red	1	u	0.722527	0.859499
MSTRG.21474.1	red	1	i	0.860793	0.716191
MSTRG.5596.2	red	3	j	-0.540935	-0.278774
MSTRG.20271.1	red	1	i	-0.562699	-0.819369
MSTRG.5664.5	red	5	j	-0.55376	-0.670933
MSTRG.13371.1	red	1	u	0.916403	0.629958
MSTRG.23582.1	red	1	u	0.76915	0.774876
MSTRG.13915.1	red	1	i	0.496812	0.397192
MSTRG.3001.1	red	1	i	0.761893	0.664746
MSTRG.6875.1	red	4	j	0.411105	0.197433
MSTRG.15865.1	red	1	i	0.7808	0.762194
MSTRG.1792.1	red	1	i	0.47599	0.576848
MSTRG.13650.1	red	1	i	0.76356	0.473724
MSTRG.9417.3	red	2	j	-0.618582	-0.605291
MSTRG.22586.1	red	2	x	0.893508	0.512983
MSTRG.11795.3	red	2	u	0.886815	0.531971
MSTRG.20122.1	red	5	u	-0.441565	-0.71168
MSTRG.2961.1	red	1	i	-0.687551	-0.585441
MSTRG.2500.1	red	1	u	0.855535	0.77132
MSTRG.24985.5	red	10	j	-0.605451	-0.77612
MSTRG.5749.1	red	5	j	-0.628971	-0.745008
MSTRG.8849.2	red	3	j	0.758491	0.618245
MSTRG.9516.7	red	5	j	0.375964	0.26611
MSTRG.25610.1	red	2	u	-0.382704	-0.65322
MSTRG.23342.1	red	2	o	0.834613	0.239826
MSTRG.21557.1	red	1	i	-0.813422	-0.645466
MSTRG.11614.4	red	4	j	0.650704	0.20621
MSTRG.823.1	red	3	j	-0.535793	-0.453887
MSTRG.8614.2	red	6	j	-0.619228	-0.717395
MSTRG.4818.1	red	1	u	0.796298	0.408416
MSTRG.24985.16	red	3	j	-0.736081	-0.628804
MSTRG.14752.1	red	1	i	0.873007	0.6184
MSTRG.24320.6	red	3	o	0.662856	0.114924
MSTRG.3819.5	red	6	j	0.885555	0.531648
MSTRG.20487.1	red	1	x	-0.849443	-0.768063
MSTRG.16385.2	red	2	j	0.746755	0.165126
MSTRG.14754.1	red	3	x	0.661244	0.335582
MSTRG.13641.1	red	2	i	-0.571043	-0.814518
MSTRG.3820.1	red	1	i	0.815735	0.523059
MSTRG.5879.1	red	1	u	0.864201	0.343809
MSTRG.25577.2	red	2	o	-0.479848	-0.176588
MSTRG.8983.1	red	4	j	-0.568068	-0.656164
MSTRG.3074.1	red	1	i	-0.654822	-0.750962
MSTRG.15249.1	red	1	i	-0.769058	-0.780245
MSTRG.2150.1	red	1	i	-0.445898	-0.772646
MSTRG.3863.1	red	1	i	-0.616553	-0.506913
MSTRG.17906.1	red	1	i	-0.666968	-0.675979
MSTRG.24962.1	red	1	i	0.675912	0.635624
MSTRG.6912.2	red	6	j	0.597237	0.17267
MSTRG.9012.1	red	1	i	-0.550793	-0.753502
MSTRG.13180.1	red	2	x	-0.71898	-0.620985
MSTRG.110.1	red	2	x	0.59232	0.0998593
MSTRG.13651.1	red	1	i	0.54264	0.608255
MSTRG.11863.1	red	1	i	0.616576	0.443591
MSTRG.18538.1	red	1	i	-0.62621	-0.661659
MSTRG.6515.1	red	1	u	-0.772693	-0.554302
MSTRG.11561.1	red	1	i	-0.388704	-0.599108
MSTRG.22411.1	red	1	i	0.545648	0.0730507
MSTRG.12515.1	red	1	u	-0.767672	-0.56609
MSTRG.12050.1	red	1	u	-0.515027	-0.596314
MSTRG.4386.1	red	1	i	0.885521	0.387481
MSTRG.20613.1	red	1	i	0.524146	0.364542
MSTRG.13653.1	red	1	i	0.556733	0.725824
MSTRG.25529.1	red	1	u	0.772972	0.649324
MSTRG.4600.1	red	1	u	0.819611	0.669857
MSTRG.7510.1	red	1	u	-0.679718	-0.563642
MSTRG.10844.1	red	1	u	0.51897	0.438771
MSTRG.15326.1	red	2	o	0.718899	0.57416
MSTRG.13649.1	red	1	i	0.591703	0.300195
MSTRG.23268.1	red	1	u	0.713516	0.679733
MSTRG.5211.1	red	1	u	-0.394168	-0.327426
