# Supplementary material for: RNA-seq analysis reveals the critical role of the novel lncRNA BIANCR in intramuscular adipogenesis through the ERK1/2 signaling pathway
Source: J Anim Sci Biotechnol. 2023 Feb 3;14:21. doi: 10.1186/s40104-022-00820-1 (PMC9896758; doi:10.1186/s40104-022-00820-1)
Supplement: Supplementary file 10 — Additional file 10. Correlation between mRNA and BIANCR. [file 40104_2022_820_MOESM10_ESM.xlsx]

## Sheet: Sheet1
Gene	Correlation
PTGS1	0.993969
PDE7B	0.988746
ADAMTS4	0.986422
ENPP1	0.981178
CXCL12	0.988528
PDK4	0.994356
FGF10	0.97297
SLC7A8	0.993801
FABP4	0.951321
RIPOR3	0.982628
SULT1A1	0.975303
SOD2	0.982555
GLUL	0.96871
STC1	0.976366
RTL5	0.995658
BMPER	0.992751
ABCA9	0.992945
ADAMTS15	0.994078
IL1R2	0.984404
KCNJ8	0.986784
ALDH1A1	0.991428
DKK1	0.972986
F2RL2	0.97593
PAPPA2	0.991431
RNASE4;ANG2;ANG	0.977016
C7	0.976746
PLA2G16	0.994118
MAOB	0.990829
LRRC32	-0.969388
PGF	0.980104
LPIN1	0.98316
NUPR1	0.990599
CFB;C2	0.951019
AOX1	0.997053
FAM110C	0.988372
GLIS3	0.984561
MEDAG;TEX26	0.990207
SPRY3	0.988518
CMC2	0.993225
ANGPT4	0.994978
PI15	0.993447
LOC100847171	0.995131
PFKFB3	0.961794
CNN2	-0.958164
S1PR1	0.991744
ADAMTS1	0.967797
SELENOP	0.991254
SEMA6A	0.98631
SLC4A11	0.991549
APCDD1	0.98591
ID1	0.991591
TNC	-0.975252
ANOS1	0.992318
CXCL14	0.980905
APOD	0.982424
SESN3	0.989695
LAMA2	0.995368
BCL6	0.984439
TMEM178B	0.975161
GRO1	0.981058
ANGPTL1	0.991685
SESN1	0.989013
SCP2;LOC100297152	0.994605
PIK3R1	0.97626
ABHD6	0.952518
MT1E	0.980324
EBF1	0.985022
ADAMTS5	0.961726
SCARA5	0.976968
SPON1	0.957314
SPHK1	0.978862
COLEC12	0.976494
LOC511161	0.958935
LOC112447469	0.98004
DLG5	0.993535
PER1	0.95688
LOC112441470	0.974796
SNTB2	0.984186
LOC101902647	0.974261
DPY19L1	0.969673
TNFRSF12A	-0.974536
GPC4	-0.972265
PLPP3	0.950825
GPM6B	0.974056
FOXO1	0.987908
GFPT2	0.978279
NDRG2	0.993763
SH3BGRL2	0.996621
PNP;RNASE10	0.969501
EFNA4	0.99469
VAMP1	0.99137
TNFAIP3	0.979615
SLC25A20;LOC112443526	0.988998
NRCAM	0.975026
CAPN11	0.994688
REV3L;MIR6536-1	0.971075
IGF1	0.992673
LAMA1	0.977568
KIAA0513	0.983706
SHISA3	0.982545
PDGFRA	0.990854
PLD1	0.988929
PCYOX1	0.976403
EDNRA	-0.975387
PPP1R3B	-0.989997
VWCE	0.990925
SLCO4A1	0.985223
LOC101905114	0.990826
PLIN2	0.959931
ZNF217	0.981931
SFRP2	0.982591
CITED2	0.990647
SMTNL2	0.991939
NUDT4	0.9643
PDE3B	0.982594
PCDH19	0.950866
SGF29	0.97425
NFKBIA	0.976074
SLC6A2	0.957973
ANGPTL4	0.968648
BOLA2B	0.972392
CXCL3	0.972477
FRAT2	0.991038
SNAPC1	0.956292
KCNE4	0.980777
NFIA	0.973022
FNDC1	-0.960843
CPT2	0.979266
AVPI1	0.95236
SLC29A1	0.978642
FOLH1B	0.991879
TMEM184C	0.979592
EFNA5	0.964339
GHR	0.971451
LGALS1	-0.978158
CHGA	0.979301
ELOVL7	-0.955016
PEG3;MIR2900	0.952668
RAPGEF5	0.988715
FSTL3	-0.989275
IRAK2	0.989474
RGS2	0.984507
MYADM	-0.968493
DHCR24	0.989266
MRPS30	0.987567
CLIC1	-0.963084
IGSF9;SLAMF9	-0.954285
ITGA1;PELO	-0.965923
G0S2	0.984663
EFNB2	0.993933
PPM1L	0.969839
LOC112442263	0.960373
SLITRK6	0.988881
SAMHD1	0.992491
LOC112447371	0.957648
SLPI	0.968715
LOC527744	0.984275
RNF145	0.959977
LOC112446717	0.982358
PAQR3	0.974574
HAS2	0.95503
LOC100847825	0.975495
CDH24	0.986074
DNMBP	0.98227
LOC112447791	0.975008
CORO1A	0.978445
PALLD	-0.962246
LOC112442284	0.986974
CSRP2	-0.951414
COL18A1	0.954768
ENGASE	0.985227
LOC101905533	0.991129
LOC100848324	0.961558
DUOX2	0.986964
TCAM1	-0.968453
LOC104975426	0.986696
PNMA2	0.967858
PAWR	-0.970988
MCAM	0.955529
FRAT1	0.97792
NRIP3	0.995513
SCUBE2	0.961877
FOXO4	0.974842
SOCS2	0.989649
LOC521081	0.971854
LPCAT2	0.986491
LRIG1	0.993794
STRIP2	0.971859
KIAA1257	0.95982
LOC101905365	0.968866
PRICKLE2	0.981135
TC2N	-0.966532
ABCC2	0.976971
HEXIM1	0.97999
PRTG	0.955233
BoLA;BOLA;LOC788634	-0.963143
FMNL3	-0.963762
ZCCHC24	0.959639
PLCG1	0.970242
WDR90	0.979811
KHK	0.983422
ICOSLG	0.958991
OSR2	0.983693
LOC101905912	0.968017
LOC104976682	0.963417
ANXA11	0.991325
HP	0.955841
CPLANE2;ARHGEF19	0.990059
GPAM	0.965082
FAM117B	0.978053
CD83	0.983887
HEY1	0.963326
TES	0.951531
EBF2	0.980249
SLC22A17	0.984851
LOC100847995	0.981042
LOC112448153	0.95355
LOC101909455	0.970164
KIT	0.987551
LOC112444147	0.966176
FLVCR1	0.950683
TRPM2	0.97425
PPP2R3C	0.982732
LOC112446013	0.987764
FBXO15	0.967748
MGST1	0.978435
RPL22L1	0.954814
RPS6KA1	0.966681
HTRA4	0.95984
ARNT2	-0.977552
CYSTM1	-0.968287
HIC1	0.982135
KIF13B;LOC112447769	0.955892
COL6A1	-0.960363
SLC43A2	0.961557
MMD	0.981048
LRRC74B	0.971991
RNASET2	-0.953985
WDR97	0.984788
UFM1	-0.951878
PRKG1	0.973508
PDXP	0.954975
PFKFB4	0.972692
LOC100300760	0.980171
LOC100848331;IYD	-0.976132
KSR1;LOC112442815	0.973052
SH3GL2	0.986389
LGALS3BP	0.950461
AQP3	0.957352
NT5DC3	0.98386
PKN3	-0.959978
TLE1	0.977889
COL5A3	0.967285
LOC100847802	0.98415
ARAP3	-0.953187
CDC7	0.963046
HSD17B7	0.987573
JAM3	0.958844
HADHB	0.973297
PRAP1	0.967784
CSKMT;LOC112444961	0.985561
NDRG1	-0.957178
ABCB1	-0.966525
SLC27A4	0.951768
SPOCK2	0.95179
REX1BD	0.975823
TNRC18	0.97002
RTN3	0.991794
CARMIL3	0.968228
SLC5A6	0.976129
SAP30	0.98288
FBXO2	0.952087
PNRC2	0.952475
ADAM32	0.974557
PRDX6	0.991397
PAIP2	0.97211
LOC101904849	0.984207
VDR	-0.961432
FRMD4A	-0.964665
SERPING1	0.967
CHST2	0.974061
LOC100139764;LOC101903385;LOC112442226	0.97293
SLC25A21	-0.951772
METTL23	0.972754
RHOC	-0.956212
AMIGO1	0.967797
RAB40B	0.981699
KLB	0.981636
VGLL4	0.973951
HIST1H1A	0.978092
NUDT5	0.975674
RHNO1	-0.983517
NFYA	0.977998
LOC101902274	0.961911
SIX1	0.960554
RAB31	-0.980845
NAALADL1	0.988241
CHEK2	0.975958
DENND4A	0.963791
NFATC2IP	0.958884
GJC2	0.960441
EPOP	0.968055
TTPA	0.9525
AHCY	0.985324
LOC104975686	0.952197
SLC26A6;CELSR3	0.983222
TATDN2	0.984959
SIK2	0.977944
HIST2H2BF	0.951205
SLC9C2	0.958709
CLIC4	-0.95795
MEX3B	0.990199
LOC112443457	0.952589
SRSF10	0.952351
POLN	0.963763
LOC107132697	0.979046
FYN	0.971749
LOC101906342	0.968395
DIO2	0.991431
PODN	0.981731
LOC104975022	0.974332
PRDM1	0.970264
LOC101902449	0.975125
S100B	0.982289
TSPO	-0.965786
CACNA1B	-0.953103
FAM200A;ZNF789	0.97806
KBTBD7	0.991884
CEBPA	0.951663
DIRC2	0.985724
LOC112446510	0.985096
MYLIP	0.980028
LOC104973929	0.95067
ANXA1	-0.953635
CYP17A1	0.961368
RNF44	0.991391
COL6A2	-0.97312
HDAC4	0.966014
POGLUT1	0.991752
BCL9L	0.973899
L2HGDH	0.975354
LHX6	0.980523
CRB1	0.95612
RAD54L	0.966839
PPP1R12C	0.967165
MYO1F	0.970246
ABAT	0.96105
SEMA6C	0.956247
TPRG1	0.965881
LOC112447495	0.966362
FGD6	0.977859
GSTA1	0.990396
XPC	0.973057
MPPE1	0.981513
LRP6	0.959437
GREB1	0.961209
C20H5orf34	0.979763
AOC3	-0.975399
LOC112445007	0.960112
PTPRM	-0.962076
RECQL4	0.971148
ISCA1	0.974239
CXHXorf57	0.973541
PTPRF	-0.950581
FGL1	0.958979
TXNRD3	0.965331
SPRN	0.979081
HOXB6	0.991553
ARPC2	-0.96088
MDM1	0.952638
LOC787269	0.968629
SZT2	0.962704
MAGED2	-0.97439
GPX7	-0.953625
ACTG1;MIR3533	-0.954355
HMGN2	0.967628
LOC104976229	0.963515
SSPN	-0.975845
CHTF18	0.96832
ACTR3B	0.963526
LOC100848598	0.975526
ZNF503	0.963638
ZBTB1	0.982811
CDH18	0.955711
VSIG10;WSB2	-0.963838
SLC1A3	0.96845
ENG	-0.967783
LOC101905228	0.988804
HIST1H2BD	0.98084
OAZ2	0.991508
TMEM53	0.973592
SUFU	0.994809
ESPNL;SCLY	0.951382
RTTN	0.991285
LIPT2	0.956524
KLHL17	0.991698
HMGB2	0.975142
B4GAT1	0.95815
CENPT	0.951319
TGS1	0.951404
F2RL1	0.976759
ZNF3	0.98715
TRA2B	0.955234
AQP4	0.966974
LOC112442757	0.966553
PRKAR1A	0.975479
PPCDC;LOC787782	0.970847
MYCBP2	0.951232
DONSON	0.954501
NQO2	0.974476
BSG	-0.984659
LOC112444285	0.966336
THSD1	0.976735
MMP19	-0.974452
TM7SF3	0.976817
GPR156	-0.953291
CDAN1	0.98708
LOC101903868	0.97031
PEX11G	0.972492
POU6F1	-0.980132
WDR6	0.959279
LOC100847745	0.953942
TKFC	0.954765
EFNA1	0.96448
LOC112444841;FADD	0.966771
EFCAB11	0.969565
CDYL2	0.972297
MGME1	0.97578
CD320	0.979655
BBS10	0.957789
SETD7	-0.982839
LOC101909173	0.967998
ACACA	0.96365
MAP3K11	0.979015
ZNF500	0.959341
MRPL27	-0.972468
CTC1	0.966518
PLK3	-0.953752
CCNG2	0.971577
LOC104970103	0.966456
IGFBP4	0.986927
FGFRL1	0.964712
ZSWIM6	0.95493
LOC107131429	0.971378
TMEM245	0.989374
SAC3D1	0.984991
TMC4	0.979053
BORCS6	0.991163
IP6K2	0.955447
TTC13	0.963782
FANCG	0.96727
ZFAND4	0.953493
ACAD9	0.950452
ABHD5	0.969216
ACOT7	-0.985272
SMC1A	0.988665
STKLD1	0.964539
FAM234A	0.994655
ZHX3	0.954981
CDKN1B	0.978292
ELMO3	0.964124
LOC101905010	0.96486
GUF1	0.958105
ARIH2OS	0.966447
SLC25A30	0.964473
LOC511937	-0.96369
TICRR	0.98277
JARID2	0.986737
CAD;ATRAID	0.95851
GSTO1	-0.955132
RAB11FIP3	0.959236
CEACAM1	0.954882
GRAMD1A	0.971227
LOC529277	0.964479
HSPA1A	0.978344
SCO2;ODF3B	0.992688
ZNF782	0.975874
CENPN	0.960047
KRI1	0.980262
KLHL29	0.986718
DHX33	0.981487
CCDC78	0.969972
MTFP1	0.958965
NPAS2	0.967332
ITGAV	-0.985147
VNN2	0.963636
YAP1	-0.958629
GTSE1	0.960299
CDC45	0.985207
SLC1A7	0.963455
IL27	0.987652
MTFR2	0.984479
LOC101906347	0.955838
NAGS	0.959044
LOC100848995	0.959014
INTS5	0.994753
ZKSCAN1	0.950889
LOC112449099	0.962861
CATSPERD	0.964423
KDELC1	0.983266
LOC112447340	0.967112
PRKDC	0.98981
CSAD	0.990284
RPA3	0.97654
RNF122	0.954689
CERCAM;LOC112448915	-0.967144
LOC101903749	0.964917
TP53I3	0.95115
LOC528329	0.979975
ZNF483	0.979104
SSH2	0.969086
CDO1	0.984641
PHYH	-0.958957
TTC7A	-0.954553
SBF2	-0.950464
PPTC7	0.986442
MFSD3	0.961435
LOC100848766	0.962254
CLCN2	0.962369
CENPJ	0.974264
LOC789374	0.952598
TMEM135	0.985872
RAD9A	0.983495
LCMT2	0.963982
DGCR2	0.962421
PKLR	0.9573
VAMP3	-0.982369
INTS2	0.968599
LOC112444843	0.959055
NR1D1	-0.964824
SQOR	0.965484
CXHXorf38	-0.967084
COL1A1	-0.986246
ZNF554	0.981146
WDR19	0.98086
TMEM179B;TAF6L	0.982049
ABCD4	0.975496
VIM	-0.984367
LOC518961	0.98344
PRR15	0.96916
NDC1	0.968104
ZC2HC1C	0.959258
GALNT10	0.959311
CADPS	-0.955792
GPT	0.961404
CDC16;MIR2303	0.950714
NDOR1;LOC104973517	0.950138
B3GALT6	0.950348
HIST1H1B	0.969536
PHRF1	0.974214
SNAP29	0.966576
NUCB2	-0.965231
RASD1	0.952631
LOC112443509	0.974857
KCNJ10	0.962534
SRR	0.965293
PHKA2	0.974292
SAP25	0.959021
SLC23A1	0.964821
IMP3	0.956756
PSD	0.950753
LOC112442713	0.962254
MYO1E	-0.982307
GPHN	0.955798
PTPN7	0.96165
TREX1;ATRIP	0.954904
LOC104969097	0.969292
LOC112449505	0.954737
ATG2A	0.983289
TUBD1	0.954956
ZNF32	0.956114
ZKSCAN5	0.955639
TUBGCP6	0.969938
NEDD4	-0.956621
FASTKD1	0.980765
ARHGAP39	0.954461
USP19	0.966384
KIFC2	0.966086
TXNDC17	0.962263
SRA1;APBB3	0.953337
SEH1L	0.96515
MAPKAPK3	-0.979108
LOC100848212	0.984269
GTF3C1	0.9765
POLR3H	0.978514
NEURL4	0.965733
ZNF576	0.966069
TIMP2	0.956686
NACAD	-0.979691
RPUSD3	0.969817
C1QTNF5;MFRP	-0.955459
PARD6G	0.959343
HIST1H3C	0.954481
CROCC	0.955479
OGFOD2	0.959496
ALDH6A1	0.971606
EML2;MIR330	-0.965114
BUB1	0.975943
LOC100139548	0.959181
H3F3B	0.967311
ULK3	0.989376
TXLNG	0.950609
HMGB1	0.96584
TRAPPC6A	0.952159
HEATR5A;DTD2	-0.963364
LOC100847284	0.955873
SLC38A9	0.953931
UBE2O	0.955267
ORMDL1	0.958121
COA5	0.960817
SNN	0.955111
HIST1H1E	0.96973
MRPL49	0.984369
AREL1	0.951494
LOC510798	0.96537
FOXRED1	0.988185
PATZ1	0.968137
NIP7	0.982464
HNRNPA0	0.959678
INTS13	0.977799
MRPL32	0.962666
APEX1	0.968303
TFDP1	0.983368
THOP1	0.97908
PEX12	0.965284
KYAT3	0.953407
DBF4B	0.953011
SLC38A2	0.951712
ARCN1	-0.97176
LOC617905	0.961565
LOC107133032	0.967549
CPOX	0.952566
IFT122	0.973244
GATD3A	0.970647
KAT14;PET117	0.963416
TRMT44	0.95335
PPIL4	0.9661
LOC100847870	-0.950201
ANKHD1;EIF4EBP3	0.969629
PCBP2;LOC112446842	0.974422
ETFA	0.967944
STARD3NL	0.955872
HGH1	0.960711
LRRC24;C14H8orf82	0.950549
SLC49A3	0.981894
STARD7	0.960711
ZBTB48	0.96401
LOC104968456	0.961405
CDKN2AIPNL	0.96848
OIP5	0.962316
LOC787287	0.962495
GLE1	0.961081
SRSF9	0.968478
PTPN1	0.972245
APH1B	0.962568
NCAPD3	0.988413
F8A1	0.962039
SLC35A4;LOC112447523	0.960396
ACTR10	-0.970711
SMARCD2	0.966151
NCL;LOC112443633	0.96193
SUSD6	0.952641
LOC100847143	-0.965609
GAK	0.951999
RPS4Y1	-0.970308
SUPT5H	0.960592
PPP6R2	0.981317
MIA;SNRPA	0.974502
DHX29	0.978349
KIAA2013	0.960301
ZXDC	0.956545
LRRC14	0.960672
GTF3C2	0.976449
PEX11B	0.963963
CENPM	0.957184
UBE2Q2	-0.952531
CAPZA1	-0.976904
KNL1	0.95139
MAPK1IP1L;SOCS4	0.96304
TEDC2	0.954903
ATP8B2	-0.96718
COPZ1	-0.953653
ATG16L1	0.954118
HEATR5B	0.96783
SKP1	0.95782
OSBPL6	-0.951834
IMPAD1	0.956028
POLR2B	0.968622
POLR3K	0.970973
MGAT4B	0.967502
SPINDOC	0.957474
GTF2B	0.968531
PPIF	0.968912
LOC104975054	0.957704
ZNF608	0.951298
ARL15	0.976758
COL7A1	0.95477
SGSM3	0.964156
CLK2	0.95316
DDX55	0.969166
ACOT9	-0.989806
BMT2	0.950239
POLD2	0.952765
ARFGEF1	-0.974974
GZF1	0.97135
FOCAD	-0.958181
MED17	0.956458
CDKN2AIP	0.955556
ANKLE2	0.96598
BBS9	0.958783
LOC104968435	-0.961907
LOC112442080	0.950661
