# Supplementary material for: RNA-seq analysis reveals the critical role of the novel lncRNA BIANCR in intramuscular adipogenesis through the ERK1/2 signaling pathway
Source: J Anim Sci Biotechnol. 2023 Feb 3;14:21. doi: 10.1186/s40104-022-00820-1 (PMC9896758; doi:10.1186/s40104-022-00820-1)
Supplement: Supplementary file 11 — Additional file 11. GO terms and KEGG pathways for BIANCR. [file 40104_2022_820_MOESM11_ESM.xlsx]

## Sheet: GO
Category	Term	Count	%	PValue	Genes	List Total	Pop Hits	Pop Total	Enrichment
GOTERM_BP_DIRECT	angiogenesis	20	2.23464	2.9e-06	COL18A1, ANGPT4, CLIC4, ANG2, MMP2, APLN, ACTG1, EFNA1, HEY1, BSG, S1PR1, NRCAM, ANG, ITGAV, TGFBI, ANGPTL4, GLUL, ANGPTL1, JAM3, ENG	671	150	16524	3.28346
GOTERM_BP_DIRECT	spleen development	7	0.782123	0.00016	CTC1, PPP2R3C, CITED2, FLVCR1, FADD, JARID2, FGF10	671	30	16524	5.74605
GOTERM_BP_DIRECT	blood vessel development	7	0.782123	0.00026	COL1A1, BMPER, SPHK1, TREX1, FLVCR1, ITGAV, PLPP3	671	34	16524	5.07004
GOTERM_BP_DIRECT	positive regulation of transcription from RNA polymerase II promoter	44	4.9162	0.00036	YAP1, HDAC4, CEBPA, CRTC2, SMARCD2, PRKDC, CITED2, HMGB2, SIX1, SRA1, HMGB1, PIK3R1, NPAS2, FOXO1, LRP6, FSTL3, RPS6KA1, PCBP2, NFATC2IP, KAT7, FADD, CDON, BCL9L, MEN1, OSR2, NFYA, VDR, WWP2, IGF1, NR1D1, SUPT5H, BMP5, METTL23, NFKBIA, PER1, TAF6L, SFRP2, TFDP1, NFIB, APEX1, F2RL1, LPIN1, FGF10, ENG	671	679	16524	1.59579
GOTERM_BP_DIRECT	axon guidance	13	1.45251	0.0012	SEMA6C, SEMA6A, LAMA2, LAMA1, EFNA5, EFNA4, IGSF9, EFNA1, EFNB2, CXCL12, PALLD, BSG, NRCAM	671	133	16524	2.40705
GOTERM_BP_DIRECT	thymus development	7	0.782123	0.0012	CTC1, CITED2, ZBTB1, SIX1, FADD, JARID2, FGF10	671	42	16524	4.10432
GOTERM_BP_DIRECT	cellular response to insulin stimulus	8	0.893855	0.0014	RAB31, TBC1D4, PKLR, PRKDC, ENPP1, PIK3R1, LPIN1, FOXO1	671	57	16524	3.45627
GOTERM_BP_DIRECT	positive regulation of cell migration	14	1.56425	0.0016	SEMA6C, PDGFRA, SEMA6A, SPHK1, RHOC, CORO1A, ACTG1, COL1A1, CXCL12, FAM110C, KIT, HAS2, F2RL1, ITGAV	671	153	16524	2.25335
GOTERM_BP_DIRECT	positive regulation of osteoblast differentiation	7	0.782123	0.0016	SCUBE2, YAP1, SFRP2, ZHX3, IGF1, ATRAID, CLIC1	671	51	16524	3.38003
GOTERM_BP_DIRECT	positive regulation of protein catabolic process	7	0.782123	0.0019	MYLIP, AREL1, NEDD4, SGSM3, WWP2, OAZ2, FOXO1	671	55	16524	3.13421
GOTERM_BP_DIRECT	extracellular matrix organization	12	1.34078	0.0021	ADAMTS4, COL1A1, ADAMTS15, PDGFRA, COL18A1, MIA, ADAMTS1, SPOCK2, MMP2, COL5A3, MMP19, TGFBI	671	142	16524	2.08106
GOTERM_BP_DIRECT	negative regulation of gene expression	13	1.45251	0.0038	YAP1, CITED2, HMGB2, PAWR, WWP2, PRDM1, SFRP2, FABP4, PRKAR1A, ZNF503, FYN, SH3GL2, ENG	671	164	16524	1.95206
GOTERM_BP_DIRECT	cell cycle	14	1.56425	0.0043	ANKLE2, EPB41, TREX1, PARD6G, RGS2, CDC45, TFDP1, SGSM3, SASS6, WDR6, OIP5, RHNO1, AVPI1	671	186	16524	1.85356
GOTERM_BP_DIRECT	negative regulation of cell migration	8	0.893855	0.0049	CNN2, CLIC4, SFRP2, CITED2, DLG5, ABHD6, PODN, ENG	671	82	16524	2.40253
GOTERM_BP_DIRECT	negative regulation of cell proliferation	16	1.78771	0.0065	HDAC4, CEBPA, CDKN1B, TES, ITGA1, FOXO4, PODN, NDRG1, BMP5, BCL6, NUP62, ZNF503, NUPR1, JARID2, FGF10, MEN1	671	235	16524	1.67666
GOTERM_BP_DIRECT	regulation of cell proliferation	9	1.00559	0.014	CNN2, NFKBIA, EGLN3, KSR1, BCL6, RPA3, TNC, PRDM1, NDRG1	671	109	16524	2.03333
GOTERM_BP_DIRECT	positive regulation of apoptotic process	13	1.45251	0.02	TNFRSF12A, KLHL17, PAWR, HMGB1, LOC510798, FOXO1, SFRP2, LGALS1, BCL6, MAP3K11, RNF122, IP6K2, SLC27A4	671	188	16524	1.70286
GOTERM_BP_DIRECT	cellular response to DNA damage stimulus	11	1.22905	0.02	CTC1, YAP1, PLK3, BCL6, SETD7, SUSD6, SAMHD1, FANCG, CDKN2AIP, FOXO1, MEN1	671	149	16524	1.81802
GOTERM_BP_DIRECT	brain development	9	1.00559	0.025	ARNT2, UFM1, SLC23A1, SPHK1, AMIGO1, KLHL17, S1PR1, APOD, PCDH19	671	112	16524	1.97887
GOTERM_BP_DIRECT	homophilic cell adhesion via plasma membrane adhesion molecules	9	1.00559	0.044	PALLD, BSG, PTPRM, CDH24, NRCAM, PCDH19, IGSF9, CELSR3, CDH18	671	115	16524	1.92725

## Sheet: KEGG
Category	Term	Input	%	Pvalue	Genes	List Total	Pop Hits	Pop Total	Enrichment
KEGG_PATHWAY	Circadian rhythm	7	0.782123	2.88e-05	ARNTL,FBXW11,SKP1,NPAS2,PER1,CSNK1E,NR1D1	358	31	9009	2.27295
KEGG_PATHWAY	Metabolic pathways	60	6.70391	0.000125	PLCG1,AOX1,AOC3,B3GALT6,DHCR24,PRDX6,PTGS1,CYP17A1,GLUL,MGST1,IMPAD1,ABAT,PDXP,LIPT2,MAOB,ALDH1A1,PKLR,NUDT5,GPAM,B4GAT1,HADHB,PDE3B,HSD3B7,PDE7B,KHK,LPCAT2,HSD17B7,KYAT3,MTMR3,PIP4K2C,PIP4K2B,PLPP3,ACACA,NAGS,MAN2A2,SPHK1,CDO1,CPOX,ALDH6A1,L2HGDH,GPT,ENPP1,GPHN,SRR,PLA2G16,GSTO1,PLD1,GALNT10,PFKFB3,LPIN1,CSAD,TKFC,ELOVL6,ELOVL7,SQOR,GPX7,MGAT4B,GFPT2,AHCY,FOLH1B	358	1468	9009	0.411414
KEGG_PATHWAY	Pathways in cancer	29	3.24022	0.000126	PDGFRA,TRAF1,CDKN1B,NFKBIA,FOXO1,MGST1,EDNRA,PGF,CEBPA,SKP1,PIK3R1,FGF10,TXNRD3,LAMA1,LAMA2,IGF1,SUFU,CXCL12,ARNT2,HEY1,EGLN3,GSTO1,LRP6,PLCG1,ITGAV,KIT,FRAT1,FRAT2,MMP2	358	539	9009	0.54158
KEGG_PATHWAY	Insulin resistance	11	1.22905	0.00016	RPS6KA1,PPP1R3B,NFKBIA,TBC1D4,PTPRF,FOXO1,CRTC2,PIK3R1,SLC27A4,PTPN1,GFPT2	358	110	9009	1.00659
KEGG_PATHWAY	Rap1 signaling pathway	16	1.78771	0.000162	PGF,PDGFRA,IGF1,ARAP3,PARD6G,FGF10,EFNA5,EFNA4,MRAS,EFNA1,ID1,RAPGEF5,PLCG1,PIK3R1,KIT,ANGPT4	358	216	9009	0.745624
KEGG_PATHWAY	FoxO signaling pathway	12	1.34078	0.000187	IGF1,SOD2,CDKN1B,S1PR1,CCNG2,FOXO1,CSNK1E,PIK3R1,FOXO4,BCL6,PLK3,SETD7	358	132	9009	0.915084
KEGG_PATHWAY	Endocytosis	17	1.89944	0.000223	BoLA,RAB11FIP3,SNX1,ARAP3,PLD1,RAB31,PARD6G,ARPC2,NEDD4,PDGFRA,PSD,HSPA1A,CAPZA1,ARFGEF1,MVB12B,SH3GL2,SPART	358	246	9009	0.695612
KEGG_PATHWAY	PI3K-Akt signaling pathway	22	2.4581	0.000246	PDGFRA,GHR,PPP2R3C,CRTC2,PGF,PIK3R1,CDKN1B,FGF10,EFNA5,ANGPT4,LAMA1,LAMA2,IGF1,PKN3,EFNA4,EFNA1,TNC,ITGAV,KIT,COL1A1,COL6A1,COL6A2	358	373	9009	0.5937
KEGG_PATHWAY	Ras signaling pathway	16	1.78771	0.000531	PGF,PDGFRA,IGF1,PLD1,EFNA5,EFNA4,MRAS,EFNA1,KIT,RAPGEF5,PLCG1,PIK3R1,FOXO4,PLA2G16,FGF10,ANGPT4	358	242	9009	0.665515
KEGG_PATHWAY	Insulin signaling pathway	11	1.22905	0.000899	PKLR,ACACA,PPP1R3B,SOCS2,PHKA2,PTPRF,FOXO1,PRKAR1A,PIK3R1,PTPN1,PDE3B	358	137	9009	0.808213
KEGG_PATHWAY	Regulation of lipolysis in adipocytes	7	0.782123	0.000909	PLA2G16,PTGS1,PDE3B,FABP4,PRKG1,PIK3R1,ABHD5	358	58	9009	1.21485
KEGG_PATHWAY	Transcriptional misregulation in cancer	13	1.45251	0.00117	TRAF1,CEBPA,IGF1,CDKN1B,NUPR1,SIX1,MEN1,HIST1H3C,FOXO1,H3F3B,BCL6,IL1R2,ARNT2	358	188	9009	0.696048
KEGG_PATHWAY	MAPK signaling pathway	17	1.89944	0.00136	PGF,RPS6KA1,PDGFRA,IGF1,TAB2,EFNA5,EFNA4,MRAS,EFNA1,KIT,MAP3K11,HSPA1A,PTPN7,FGF10,MAPKAPK3,CACNA1B,ANGPT4	358	292	9009	0.58603
KEGG_PATHWAY	Focal adhesion	13	1.45251	0.00181	PGF,LAMA1,PDGFRA,IGF1,PIK3R1,PPP1R12C,FYN,LAMA2,ITGAV,TNC,COL1A1,COL6A1,COL6A2	358	198	9009	0.660894
KEGG_PATHWAY	Axon guidance	12	1.34078	0.00238	EFNB2,PARD6G,EFNA5,EFNA4,FYN,EFNA1,PLCG1,SSH2,PIK3R1,CXCL12,SEMA6C,SEMA6A	358	180	9009	0.671061
KEGG_PATHWAY	Alanine, aspartate and glutamate metabolism	5	0.558659	0.00316	GPT,GFPT2,GLUL,FOLH1B,ABAT	358	37	9009	1.36026
KEGG_PATHWAY	TNF signaling pathway	9	1.00559	0.00354	TRAF1,CXCL3,TAB2,NFKBIA,IL18R1,TNFAIP3,PIK3R1,CX3CL1,GRO1	358	118	9009	0.76774
KEGG_PATHWAY	p53 signaling pathway	7	0.782123	0.00401	IGF1,SESN1,SESN3,GTSE1,TP53I3,CCNG2,CHEK2	358	77	9009	0.915084
KEGG_PATHWAY	Cell cycle	9	1.00559	0.00456	SMC1A,BUB1,SKP1,CDKN1B,PRKDC,CDC45,CHEK2,TFDP1,CDC7	358	123	9009	0.736531
KEGG_PATHWAY	ECM-receptor interaction	7	0.782123	0.0074	LAMA1,LAMA2,ITGAV,TNC,COL1A1,COL6A1,COL6A2	358	87	9009	0.809902
