# Supplementary material for: RNA-seq analysis reveals the critical role of the novel lncRNA BIANCR in intramuscular adipogenesis through the ERK1/2 signaling pathway
Source: J Anim Sci Biotechnol. 2023 Feb 3;14:21. doi: 10.1186/s40104-022-00820-1 (PMC9896758; doi:10.1186/s40104-022-00820-1)
Supplement: Supplementary file 12 — Additional file 12. The sequence of BIANCR. [file 40104_2022_820_MOESM12_ESM.xlsx]

## Sheet: Sheet1
>MSTRG.16361.1
ACTCAATTAGTGTCTTTATTCGTACTCACTGATTTTTCCCACGGGGAAACTGTTGAAGGGacaggagggc
agggctgggcagggggagCCATGGCTTGGTTTTCCTCCATCCAGtgaaggaagtgacagaggagGGACAT
AACTAAAGAGAGTGACCAAGGGGACCATCACTACGTGGACTGAGATGCATCGTGCAGTGACTTCAGACAA
CCTGAGTCCTTCCGTCCGGAAATGCAATGTCATAGtggaaaagtaaaaaaacaaaaagatccaaagaaaa
gaacaaagtgcATACAAAGCAAACTGCTAATGTAGGGACAGTTCTAAGGCAGCCAGCAGGGAGAAGGCCA
AATGTCTGGGGTGGTCACCTGACGGTGCCCCACTCCCACTGCCCCATGCCAGACCAGGCTGTCGGGCCAC
CGGTGCCCTCTCGACGTAGTCTCTGTTGGCTCCCAAGGTGCTGTAAAGCCACAGAAAGTTGTGGAAGGAG
GAGAGCCTGAAGTGTGGCAGCACCAAGGCAGCCCCAAGGCATGGCTGCATTGAGAATCTCAAGGCATCTC
TTTGGGGGTGGCTCTGGAGGGCCGGTGAGATATGGAGGGGGAGGGACACCCAGGAGGAGTACAGTCAGCA
CCTTTACTTGAGCACAGGGCAGAGCCACTCTAGGGTTTCTTAAATTACCAGGTGGGGGTGAGAATGCTGA
TTAATTACAGAACTGAGGgcCCTGGTGTGCAGCAGGTGATGGAGGGGCAGGCCCTGGGGGAGGCGGAGCC
AGCTCAGCAGCCCAGCCAATCGGATTTGATGCTTCCGAACTTCACGCTCTTCAGACTTTGGTTCTCCAAC
TTCAGGTAATAGGCGCCC
